# Supplementary material for: STING agonist 8803 reprograms the immune microenvironment and increases survival in preclinical models of glioblastoma
Source: J Clin Invest. 2024 Jun 17;134(12):e175033. doi: 10.1172/JCI175033 (PMC11178548; doi:10.1172/JCI175033)
Supplement: Supporting data values [file jci-134-175033-s164.xlsx]

## Sheet: Figure 2
Figure 2A - STING agonist therapy of QPP4 GBM								Figure 2A - STING agonist therapy of QPP8 GBM						Figure 2B - CD45+ live cells frequency in tumors					Figure 2C - Myeloid CD86 expression in QPP8 tumor and LN
	Days	Control	CTLA-4	PD-1	IACS-8803			Days	Control	αCTLA-4	αPD-1	IACS-8803		PBS	8803					PBS										8803											Discovery?	P value	Mean of PBS	Mean of 8803	Difference	SE of difference	t ratio	df	q value
	48	1						48	1					30	65.7				Microglia	2771	2358	1498	2752	2118	1774	2372	1767			4031	6591	3842	4587	3986	3696	3241	3787	3559	4534		Yes	4.8e-05	2176	4185	-2009	365.2	5.502	16	0.000244
	180	1						185	1					35.9	37.8				TAM	1861	1969	1844	2959	1541	3087	3113	2356			6058	8224	2698	4381	6238	4343	3398	3870	3324	5537		Yes	0.001291	2341	4807	-2466	633.3	3.894	16	0.002173
	88	1						88	1					13.6	18.5				Mono-MDSC	4544	4123	2777	4016	4138	3621	4130	2815			3752	7047	3127	4569	3933	3454	3211	3487	3311	3317		No	0.751425	3771	3921	-150.3	466.4	0.3223	16	0.474337
	59	1						59	1					36.2	51.6				PMN-MDSC	1026	430	375	460	250	567	525	573			1040	489	448	623	613	498	489	462	510	770		No	0.492291	525.8	594.2	-68.45	97.4	0.7028	16	0.355153
	36	1						36	1					23.4	75.5				DC	7615	4548	3707	5220	4703	8840	6164	3092			6070	6747	4525	6089	5748	5571	5750	13129	4424	5160		No	0.450059	5486	6321	-835.2	1079	0.7743	16	0.355153
	58	1						58	1					54.7	65.6				CD8α+ DC	11028	9021	8522	9198	10464	12429	10332	5788			14681	13648	9705	12329	10970	9988	11126	19389	8732	10232		No	0.070853	9598	12080	-2482	1283	1.935	16	0.089452
	33	1						33	1					63.5	68.8				DC LN	1196	1476	2192	1455	1659	1340	2000	2673			4936	2996	2308	4940	5416	5414	4111	4001	8247	6956		Yes	0.000146	1749	4933	-3184	643.9	4.944	16	0.00037
	30	1						30	1					53.3	63.8				CD8α+ DC LN	15042	20485	13661	16878	15737	14103	18642	17304			20559	15242	9807	21326	19441	18230	23896	13116	21981	20589		No	0.27806	16482	18419	-1937	1725	1.123	16	0.280841
	33	1						33	1						46.7
	80		1					47	1						67.5
	103		1					59	1										Figure 2D - Myeloid CD206 expression in QPP8 tumor
	66		1					69	1					Unpaired t test
	41		1					76	1					P value	0.0512					PBS										8803											Discovery?	P value	Mean of PBS	Mean of 8803	Difference	SE of difference	t ratio	df	q value
	80		1					77	1					P value summary	ns				Microglia	3878	3730	627	1849	68.9	399	262	1000			65.6	545	178	-27.1	-28.7	-44.1	-164	-173	674	148		No	0.014018	1477	117.4	1359	493	2.757	16	0.028316
	41		1					78	1					Significantly different (P < 0.05)?	No				TAM	29.8	317	9.25	-146	-448	402	-185	255			-23.6	-157	-111	-65	-119	-456	-191	-242	-27.5	50.8		No	0.133526	29.26	-134.1	163.4	103.4	1.581	16	0.134861
	63		1					200	0					One- or two-tailed P value?	Two-tailed				Mono-MDSC	7930	7160	6230	2335	-371	-28.2	-171	1475			-53.9	-90.4	-298	-147	-190	-323	-307	-295	-87.2	-142		No	0.008899	3070	-193.4	3263	1096	2.977	16	0.028316
	54		1					200	0					t, df	t=2.108, df=16				PMN-MDSC	-874	-794	-662	-625	-865	-845	-750	-783			-528	-392	-743	-623	-697	-812	-789	-735	-701	-754		No	0.092765	-774.8	-677.4	-97.35	54.45	1.788	16	0.124924
	46		1					80		1
	90		1					104		1				How big is the difference?
	32			1				66		1				Mean of column A	38.83				Figure 2D - Myeloid CD163 expression in QPP8 tumor
	34			1				41		1				Mean of column B	56.15					PBS										8803											Discovery?	P value	Mean of PBS	Mean of 8803	Difference	SE of difference	t ratio	df	q value
	35			1				80		1				Difference between means (B - A) ± SEM	17.33 ± 8.220				Microglia	-12.9	-129	-107	-43.3	-208	-64.6	-35.3				-192	-131	-17.2	-116	-78.3	-89.1	-91.2	-66.9	-124	-58.8		No	0.7054	-85.73	-96.45	10.72	27.82	0.3853	15	0.474969
	35			1				41		1				95% confidence interval	-0.09996 to 34.75				TAM	66.4	155	196	53.9	247	262	197				-6.93	38	84.6	33.9	47.7	76.3	55.3	45.3	181	132		Yes	0.008293	168.2	68.72	99.47	32.73	3.039	15	0.008376
	62			1				63		1				R squared (eta squared)	0.2173				Mono-MDSC	69.7	120	115	228	201	83.2	122				-70.6	-15.2	-5.67	-54.3	57.2	61.6	23.4	34	112	102		Yes	0.002199	134.1	24.44	109.7	29.75	3.686	15	0.005307
	37			1				54		1									PMN-MDSC	88.4	49.1	89.7	37.3	34.5	65.6	78.6				-60.6	27.3	91	47.2	16.4	-6.11	0.99	43	5.32	41.7		No	0.024031	63.31	20.62	42.69	17.01	2.51	15	0.019417
	69			1				46		1				Figure 2B - Mono-MDSC %CD45 in tumor					DC	7.56	52.2	67.2	64.1	52.8	8.8	9.15				-87.7	-19.9	-42.3	-60.2	-19.1	-18.2	-64.5	-37.9	73.8	32		Yes	0.007628	37.4	-24.4	61.8	20.07	3.08	15	0.008376
	73			1				90		1									CD8a+ DC	44.5	78.2	64	81.3	78	31.5	26.8				-39.6	11.7	-4.57	-27.1	-11.2	-5.44	-48.9	-27.1	89.3	30.1		Yes	0.002627	57.76	-3.281	61.04	16.96	3.6	15	0.005307
	73			1				37			1			PBS	8803
	69			1				69			1			3.47	18.5
	108				1			73			1			2.14	32.4				Figure 2E - Myeloid PD-L1 expression in QPP8 tumor and LN
	243				0			73			1			3.98	19.8					PBS										8803											Discovery?	P value	Mean of PBS	Mean of 8803	Difference	SE of difference	t ratio	df	q value
	57				1			69			1			5.92	36.4				Microglia	979	506	372	978	1804	829	1368	793			7323	10306	4842	8103	6749	7420	7294	7795	5310	5708		Yes	<0.000001	953.6	7085	-6131	578.5	10.6	16	<0.000001
	50				1			32			1			3.59	30.7				TAM	892	822	551	1904	450	2240	1798	1057			1782	2159	1174	2324	1756	1884	2079	2585	1185	1613		No	0.028965	1214	1854	-639.9	266.7	2.399	16	0.029254
	243				0			34			1			10.1	28.2				Mono-MDSC	8281	5561	7465	7430	6844	8147	7297	5474			8106	11160	9533	10889	8049	8227	8774	9704	6568	7170		No	0.013081	7062	8818	-1756	629	2.791	16	0.015854
	243				0			35			1			11.2	29.3				PMN-MDSC	4123	3808	2902	4641	4048	4130	4252	3788			4655	4606	2864	3791	4524	4502	4437	3995	3568	4152		No	0.573996	3962	4109	-147.9	257.7	0.5739	16	0.496916
	88				1			35			1			3.94	45.3				DC	3473	3588	4199	3919	3755	4224	4060	2834			5164	5638	5261	5743	5386	5317	5924	6036	4221	4294		Yes	2.5e-05	3757	5298	-1542	263.5	5.851	16	7.4e-05
	243				0			62			1				17.7				CD8a+ DC	3277	4250	5595	3535	4774	4118	3949	2398			4844	5634	4386	5203	5251	5602	5873	5918	4551	4239		No	0.00676	3987	5150	-1163	374.2	3.108	16	0.010241
	243				0			200				0			22.9				DC LN	4289	4131	3578	3876	4033	4834	4445	4622			3747	4431	6084	4776	4145	3918	4831	5158	2100	2441		No	0.889801	4226	4163	62.9	446.8	0.1408	16	0.674025
	174				1			200				0							CD8a+ DC LN	2122	2491	1935	2037	1982	2991	2901	2672			2965	3689	5296	4271	3529	3279	3538	3981	2411	2227		Yes	0.004931	2391	3519	-1127	345.9	3.259	16	0.009961
	Median survival	48	64.5	49.5	208.5			200				0		Unpaired t test
								200				0		P value	<0.0001
	Comparison of Survival Curves							200				0		P value summary	****				Figure 2F - cDC1 counts tumor and cervical LN							Figure 2G - Myeloid arginase expression in QPP8 tumor
								200				0		Significantly different (P < 0.05)?	Yes
	Log-rank (Mantel-Cox) test (recommended)							200				0		One- or two-tailed P value?	Two-tailed				Tumor		LN						PBS										8803											Discovery?	P value
	Chi square	42.98						200				0		t, df	t=6.882, df=16				PBS	8803	PBS	8803				Microglia	810	468	-202	326	-20.1	-41.9	543	-70.9			1267	3040	2342	2546	1331	1018	1555	4068	1297	1855		Yes	0.000136
	df	4						200				0							31	140	685	969				TAM	622	12.9	1350	55.5	-321	2885	900	2704			580	1233	1459	1609	1129	534	940	3437	493	1806		No	0.555729
	P value	<0.0001						Median survival	59	64.5	49.5	Undefined		How big is the difference?					22	139	378	1515				Mono-MDSC	1870	1890	4357	1012	599	2799	2214	1835			1439	1984	4231	3023	1462	933	1345	5224	2404	2263		No	0.562407
	P value summary	****												Mean of column A	5.543				20	309	969	1772				PMN-MDSC	-177	-271	-169	-114	-410	1006	972	-128			-48.5	374	-137	-51.8	136	-191	174	420	-253	-257		No	0.720188
	Are the survival curves sig different?	Yes						Comparison of Survival Curves						Mean of column B	28.12				46	868	325	1173
														Difference between means (B - A) ± SEM	22.58 ± 3.281				9	287	402	1319
	Logrank test for trend (recommended)							Log-rank (Mantel-Cox) test (recommended)						95% confidence interval	15.62 to 29.53				200	168	371	2108
	Chi square	23.81						Chi square	42.98					R squared (eta squared)	0.7475				221	437	808	996
	df	1						df	4										72	1021	1328	2140
	P value	<0.0001						P value	<0.0001											88		556
	P value summary	****						P value summary	****											328		697
	Sig. trend?	Yes						Are the survival curves sig different?	Yes
																			Table Analyzed	cDC1 counts	Table Analyzed	cDC1 counts
	Gehan-Breslow-Wilcoxon test							Logrank test for trend (recommended)
	Chi square	33.43						Chi square	23.81										Column B	8803	Column D	8803
	df	4						df	1										vs.	vs.	vs.	vs.
	P value	<0.0001						P value	<0.0001										Column A	PBS	Column C	PBS
	P value summary	****						P value summary	****
	Are the survival curves sig different?	Yes						Sig. trend?	Yes										Unpaired t test		Unpaired t test
																			P value	0.02	P value	0.0097
								Gehan-Breslow-Wilcoxon test											P value summary	*	P value summary	**
								Chi square	33.43										Significantly different (P < 0.05)?	Yes	Significantly different (P < 0.05)?	Yes
								df	4										One- or two-tailed P value?	Two-tailed	One- or two-tailed P value?	Two-tailed
								P value	<0.0001										t, df	t=2.584, df=16	t, df	t=2.935, df=16
								P value summary	****
								Are the survival curves sig different?	Yes										How big is the difference?		How big is the difference?
																			Mean of column A	77.63	Mean of column C	658.3
																			Mean of column B	378.5	Mean of column D	1325
																			Difference between means (B - A) ± SEM	300.9 ± 116.5	Difference between means (D - C) ± SEM	666.3 ± 227.0
																			95% confidence interval	54.00 to 547.7	95% confidence interval	185.1 to 1147
																			R squared (eta squared)	0.2944	R squared (eta squared)	0.35
[truncated: 7 more columns]

## Sheet: Figure 3
	Figure 3A - CD8 T cell counts QPP8 tumor					Figure 3A - CD8 T cell counts LN				Figure 3A - CD8 T cell % of live CD45+
										tumor			LN
	PBS	8803				PBS	8803			PBS	8803		PBS	8803
	244	410				80455	176465			18.2	3.52		1.45	1.96
	187	1157				145034	189608			14.4	5.8		0.42	1.93
	138	1015				129100	216864			5.32	2.55		1.61	2.84
	258	304				214157	323222			15.3	3.65		0.56	1.29
	434	204				245631	375306			3.05	4.45		0.57	2.13
	88	557				156550	250357			15	5.65		0.65	3.25
	160	445				230052	211079			17.5	7.55		0.52	0.93
	78	210				149038	169858			7.84	4.93		0.8	2.43
										4.65	6.03			1.59
	Unpaired t test					Unpaired t test					6.97			1.44
	P value	0.0238				P value	0.0503
	P value summary	*				P value summary	ns			P value	0.005972		P value	0.001098
	Significantly different (P < 0.05)?	Yes				Significantly different (P < 0.05)?	No			Mean of PBS	11.25		Mean of PBS	0.8225
	One- or two-tailed P value?	Two-tailed				One- or two-tailed P value?	Two-tailed			Mean of 8803	5.11		Mean of 8803	1.979
	t, df	t=2.536, df=14				t, df	t=2.142, df=14			Difference	6.141		Difference	-1.157
										SE of difference	1.956		SE of difference	0.2913
	How big is the difference?					How big is the difference?				t ratio	3.14		t ratio	3.971
	Mean of column A	198.4				Mean of column A	168752			df	17		df	16
	Mean of column B	537.8				Mean of column B	239095			q value	0.006032		q value	0.002218
	Difference between means (B - A) ± SEM	339.4 ± 133.8				Difference between means (B - A) ± SEM	70343 ± 32842
	95% confidence interval	52.33 to 626.4				95% confidence interval	-95.72 to 140781
	R squared (eta squared)	0.3147				R squared (eta squared)	0.2468
	Figure 3B - CD8 T cell PD1 expression					Figure 3B - CD8 T cell LAG3 expression					Figure 3B - CD8 T cell Ki67 expression				Figure 3B - CD8 T cell Granzyme B expression
	PBS	8803				PBS	8803				PBS	8803			PBS	8803
	30.1	14.7				142	157				148	116			736	788
	81.2	40.9				86.9	-9.12				72.4	111			891	742
	30.8	25.1				-35.6	102				5.74	23.8			817	883
	71.5	-2.36				25.1	-2.17				21.7	137			717	1070
	29.5	-0.99				62.8	-81.9				5.33	99.5			603	963
	29.3	48.7				30.4	60.9				107	59.1			791	924
	47.2	31.5				151	37.5				98.1	211			797	920
	62.8	4.67				14.1	-60.7				103	131			803	1136
		16.1					8.74					167
		30.1					-7.36					107			Unpaired t test
															P value	0.0124
	Unpaired t test					Unpaired t test					Unpaired t test				P value summary	*
	P value	0.0093				P value	0.2481				P value	0.0837			Significantly different (P < 0.05)?	Yes
	P value summary	**				P value summary	ns				P value summary	ns			One- or two-tailed P value?	Two-tailed
	Significantly different (P < 0.05)?	Yes				Significantly different (P < 0.05)?	No				Significantly different (P < 0.05)?	No			t, df	t=2.867, df=14
	One- or two-tailed P value?	Two-tailed				One- or two-tailed P value?	Two-tailed				One- or two-tailed P value?	Two-tailed
	t, df	t=2.956, df=16				t, df	t=1.199, df=16				t, df	t=1.844, df=16			How big is the difference?
															Mean of column A	769.4
	How big is the difference?					How big is the difference?					How big is the difference?				Mean of column B	928.3
	Mean of column A	47.8				Mean of column A	59.59				Mean of column A	70.16			Difference between means (B - A) ± SEM	158.9 ± 55.41
	Mean of column B	20.84				Mean of column B	20.49				Mean of column B	116.2			95% confidence interval	40.04 to 277.7
	Difference between means (B - A) ± SEM	-26.96 ± 9.120				Difference between means (B - A) ± SEM	-39.10 ± 32.62				Difference between means (B - A) ± SEM	46.08 ± 24.98			R squared (eta squared)	0.37
	95% confidence interval	-46.29 to -7.625				95% confidence interval	-108.2 to 30.05				95% confidence interval	-6.884 to 99.05
	R squared (eta squared)	0.3532				R squared (eta squared)	0.0824				R squared (eta squared)	0.1753
	Figure 3C - NK cell counts QPP8 tumor					Figure 3C - NK cell % of CD45				Figure 3C - NK cell Granzyme B expression
	PBS	8803				PBS	8803			PBS	8803
	32	775				1.33	11.5			753	1261
	39	3440				1.98	17.5			1001	797
	40	2380				2.22	9.59			935	1050
	52	1007				1.57	18.8			804	1043
	281	571				3.81	13			668	1024
	17	1872				1.37	15.3			931	1076
	116	1743				3.24	11.6			736	1083
	40	832				3.78	13.2			1098	1111
	Unpaired t test					Unpaired t test				Unpaired t test
	P value	0.0007				P value	<0.0001			P value	0.0158
	P value summary	***				P value summary	****			P value summary	*
	Significantly different (P < 0.05)?	Yes				Significantly different (P < 0.05)?	Yes			Significantly different (P < 0.05)?	Yes
	One- or two-tailed P value?	Two-tailed				One- or two-tailed P value?	Two-tailed			One- or two-tailed P value?	Two-tailed
	t, df	t=4.300, df=14				t, df	t=9.690, df=14			t, df	t=2.743, df=14
	How big is the difference?					How big is the difference?				How big is the difference?
	Mean of column A	77.13				Mean of column A	2.413			Mean of column A	865.8
	Mean of column B	1578				Mean of column B	13.81			Mean of column B	1056
	Difference between means (B - A) ± SEM	1500 ± 348.9				Difference between means (B - A) ± SEM	11.40 ± 1.176			Difference between means (B - A) ± SEM	189.9 ± 69.21
	95% confidence interval	752.0 to 2249				95% confidence interval	8.876 to 13.92			95% confidence interval	41.43 to 338.3
	R squared (eta squared)	0.5691				R squared (eta squared)	0.8702			R squared (eta squared)	0.3496
	Figure 3D - QPP8 subclone RAG vs WT survival
	Days	RAG KO PBS	RAG KO 8803	WT PBS	WT 8803			RAG KO PBS	RAG KO 8803	WT PBS	WT 8803
	41	1					Number of rows	20	20	20	20
	56	1					# of blank rows	15	15	15	15
	63	1					# rows with impossible data	0	0	0	0
	71	1					# censored subjects	0	0	0	3
	77	1					# deaths/events	5	5	5	2
	41		1
	48		1				Median survival	63	55	76	Undefined
	55		1
	62		1				Comparison of Survival Curves - RAG PBS vs WT PBS					Comparison of Survival Curves - RAG PBS vs RAG 8803						Comparison of Survival Curves - RAG PBS vs WT 8803
	69		1
	55			1			Log-rank (Mantel-Cox) test					Log-rank (Mantel-Cox) test						Log-rank (Mantel-Cox) test
	75			1			Chi square	1.577				Chi square	1.7					Chi square	9.701
	76			1			df	1				df	1					df	1
	77			1			P value	0.2093				P value	0.1923					P value	0.0018
	90			1			P value summary	ns				P value summary	ns					P value summary	**
	122				1		Are the survival curves sig different?	No				Are the survival curves sig different?	No					Are the survival curves sig different?	Yes
	138				1
	200				0		Gehan-Breslow-Wilcoxon test					Gehan-Breslow-Wilcoxon test						Gehan-Breslow-Wilcoxon test
	200				0		Chi square	1.6				Chi square	1.094					Chi square	8.333
	200				0		df	1				df	1					df	1
							P value	0.2059				P value	0.2957					P value	0.0039
							P value summary	ns				P value summary	ns					P value summary	**
							Are the survival curves sig different?	No				Are the survival curves sig different?	No					Are the survival curves sig different?	Yes
							Median survival					Median survival						Median survival
							RAG KO PBS	63				RAG KO PBS	63					RAG KO PBS	63
							WT PBS	76				RAG KO 8803	55					WT 8803	Undefined
							Ratio (and its reciprocal)	0.8289	1.206			Ratio (and its reciprocal)	1.145	0.873
							95% CI of ratio	0.2400 to 2.863	0.3492 to 4.167			95% CI of ratio	0.3316 to 3.957	0.2527 to 3.016				Hazard Ratio (Mantel-Haenszel)	A/D	D/A
																		Ratio (and its reciprocal)	20.19	0.04954
							Hazard Ratio (Mantel-Haenszel)	A/C	C/A			Hazard Ratio (Mantel-Haenszel)	A/B	B/A				95% CI of ratio	3.046 to 133.8	0.007476 to 0.3282
							Ratio (and its reciprocal)	2.56	0.3906			Ratio (and its reciprocal)	0.3795	2.635
							95% CI of ratio	0.5901 to 11.11	0.09002 to 1.695			95% CI of ratio	0.08847 to 1.628	0.6141 to 11.30				Hazard Ratio (logrank)	A/D	D/A
																		Ratio (and its reciprocal)	7.377	0.1356
							Hazard Ratio (logrank)	A/C	C/A			Hazard Ratio (logrank)	A/B	B/A				95% CI of ratio	1.343 to 40.53	0.02467 to 0.7449
							Ratio (and its reciprocal)	2.009	0.4977			Ratio (and its reciprocal)	0.4804	2.081
							95% CI of ratio	0.5390 to 7.490	0.1335 to 1.855			95% CI of ratio	0.1279 to 1.805	0.5539 to 7.821
							Comparison of Survival Curves - RAG 8803 vs WT 8803					Comparison of Survival Curves - WT PBS vs WT 8803						Comparison of Survival Curves - RAG 8803 vs WT PBS
							Log-rank (Mantel-Cox) test					Log-rank (Mantel-Cox) test						Log-rank (Mantel-Cox) test
							Chi square	9.701				Chi square	9.701					Chi square	6
							df	1				df	1					df	1
							P value	0.0018				P value	0.0018					P value	0.0143
							P value summary	**				P value summary	**					P value summary	*
							Are the survival curves sig different?	Yes				Are the survival curves sig different?	Yes					Are the survival curves sig different?	Yes
							Gehan-Breslow-Wilcoxon test					Gehan-Breslow-Wilcoxon test						Gehan-Breslow-Wilcoxon test
							Chi square	8.333				Chi square	8.333					Chi square	4.836
							df	1				df	1					df	1
							P value	0.0039				P value	0.0039					P value	0.0279
							P value summary	**				P value summary	**					P value summary	*
							Are the survival curves sig different?	Yes				Are the survival curves sig different?	Yes					Are the survival curves sig different?	Yes
							Median survival					Median survival						Median survival
							RAG KO 8803	55				WT PBS	76					RAG KO 8803	55
							WT 8803	Undefined				WT 8803	Undefined					WT PBS	76
																		Ratio (and its reciprocal)	0.7237	1.382
							Hazard Ratio (Mantel-Haenszel)	B/D	D/B			Hazard Ratio (Mantel-Haenszel)	C/D	D/C				95% CI of ratio	0.2095 to 2.500	0.4000 to 4.773
							Ratio (and its reciprocal)	20.19	0.04954			Ratio (and its reciprocal)	20.19	0.04954
							95% CI of ratio	3.046 to 133.8	0.007476 to 0.3282			95% CI of ratio	3.046 to 133.8	0.007476 to 0.3282				Hazard Ratio (Mantel-Haenszel)	B/C	C/B
																		Ratio (and its reciprocal)	8.708	0.1148
							Hazard Ratio (logrank)	B/D	D/B			Hazard Ratio (logrank)	C/D	D/C				95% CI of ratio	1.541 to 49.21	0.02032 to 0.6489
							Ratio (and its reciprocal)	7.377	0.1356			Ratio (and its reciprocal)	7.377	0.1356
							95% CI of ratio	1.343 to 40.53	0.02467 to 0.7449			95% CI of ratio	1.343 to 40.53	0.02467 to 0.7449				Hazard Ratio (logrank)	B/C	C/B
																		Ratio (and its reciprocal)	3.489	0.2866
																		95% CI of ratio	0.7866 to 15.47	0.06463 to 1.271
	Figure 3E - QPP8 subclone 8803 vs NK depletion survival
	Days	PBS	8803	8803 + αNK1.1				PBS	8803	8803 + αNK1.1
	31	1					Number of rows	15	15	15
	31	1					# of blank rows	10	10	10
	34	1					# rows with impossible data	0	0	0
	42	1					# censored subjects	0	3	3
	46	1					# deaths/events	5	2	2
	64		1
	67		1				Median survival	34	Undefined	Undefined
	74		1
	74		0				Comparison of Survival Curves - PBS vs 8803				Comparison of Survival Curves - PBS vs 8803 + anti-NK1.1						Comparison of Survival Curves - 8803 vs 8803 + anti-NK1.1
	74		0
	43			1			Log-rank (Mantel-Cox) test				Log-rank (Mantel-Cox) test						Log-rank (Mantel-Cox) test
	70			1			Chi square	9.851			Chi square	7.477					Chi square	0.000254
	74			1			df	1			df	1					df	1
	74			0			P value	0.0017			P value	0.0062					P value	0.9873
	74			0			P value summary	**			P value summary	**					P value summary	ns
							Are the survival curves sig different?	Yes			Are the survival curves sig different?	Yes					Are the survival curves sig different?	No
							Gehan-Breslow-Wilcoxon test				Gehan-Breslow-Wilcoxon test						Gehan-Breslow-Wilcoxon test
							Chi square	8.396			Chi square	6.744					Chi square	0
							df	1			df	1					df	1
							P value	0.0038			P value	0.0094					P value	>0.9999
							P value summary	**			P value summary	**					P value summary	ns
							Are the survival curves sig different?	Yes			Are the survival curves sig different?	Yes					Are the survival curves sig different?	No
							Median survival				Median survival						Median survival
							PBS	34			PBS	34					8803	Undefined
							8803	Undefined			8803 + αNK1.1	Undefined					8803 + αNK1.1	Undefined
							Hazard Ratio (Mantel-Haenszel)	A/B	B/A		Hazard Ratio (Mantel-Haenszel)	A/C	C/A				Hazard Ratio (Mantel-Haenszel)	B/C	C/B
							Ratio (and its reciprocal)	22.31	0.04483		Ratio (and its reciprocal)	12.37	0.08083				Ratio (and its reciprocal)	1.016	0.9841
							95% CI of ratio	3.209 to 155.1	0.006448 to 0.3116		95% CI of ratio	2.039 to 75.06	0.01332 to 0.4905				95% CI of ratio	0.1420 to 7.272	0.1375 to 7.043
							Hazard Ratio (logrank)	A/B	B/A		Hazard Ratio (logrank)	A/C	C/A				Hazard Ratio (logrank)	B/C	C/B
							Ratio (and its reciprocal)	7.077	0.1413		Ratio (and its reciprocal)	6.132	0.1631				Ratio (and its reciprocal)	1.016	0.9843
							95% CI of ratio	1.310 to 38.22	0.02616 to 0.7633		95% CI of ratio	1.198 to 31.40	0.03185 to 0.8350				95% CI of ratio	0.1431 to 7.213	0.1386 to 6.988
	Figure 3F - T cell clone prolifiration assay
		WT CD8 T			OT-I CD8 T
	PBS	1.19	1.14	1.16	5.12	4.73	4.36
	1uM	1.2	2.09	1.16	9.41	8.24	10.4
	5uM	2.01	2.42	1.17	9.36	9.22	8.5
	10uM	1.18	1.15	2.04	13.1	8.79	10.8
	Compare cell means regardless of rows and columns
	Number of families	1
	Number of comparisons per family	28
	Alpha	0.05
	Tukey's multiple comparisons test	Mean Diff.	95.00% CI of diff.	Below threshold?	Summary	Adjusted P Value		Test details	Mean 1	Mean 2	Mean Diff.	SE of diff.	N1	N2	q	DF
	PBS:WT CD8 T vs. PBS:OT-I CD8 T	-3.573	-6.239 to -0.9072	Yes	**	0.0051		PBS:WT CD8 T vs. PBS:OT-I CD8 T	1.163	4.737	-3.573	0.7701	3	3	6.562	16
	PBS:WT CD8 T vs. 1uM:WT CD8 T	-0.32	-2.986 to 2.346	No	ns	0.9998		PBS:WT CD8 T vs. 1uM:WT CD8 T	1.163	1.483	-0.32	0.7701	3	3	0.5877	16
	PBS:WT CD8 T vs. 1uM:OT-I CD8 T	-8.187	-10.85 to -5.521	Yes	****	<0.0001		PBS:WT CD8 T vs. 1uM:OT-I CD8 T	1.163	9.35	-8.187	0.7701	3	3	15.03	16
	PBS:WT CD8 T vs. 5uM:WT CD8 T	-0.7033	-3.369 to 1.963	No	ns	0.9802		PBS:WT CD8 T vs. 5uM:WT CD8 T	1.163	1.867	-0.7033	0.7701	3	3	1.292	16
	PBS:WT CD8 T vs. 5uM:OT-I CD8 T	-7.863	-10.53 to -5.197	Yes	****	<0.0001		PBS:WT CD8 T vs. 5uM:OT-I CD8 T	1.163	9.027	-7.863	0.7701	3	3	14.44	16
	PBS:WT CD8 T vs. 10uM:WT CD8 T	-0.2933	-2.959 to 2.373	No	ns	>0.9999		PBS:WT CD8 T vs. 10uM:WT CD8 T	1.163	1.457	-0.2933	0.7701	3	3	0.5387	16
	PBS:WT CD8 T vs. 10uM:OT-I CD8 T	-9.733	-12.40 to -7.067	Yes	****	<0.0001		PBS:WT CD8 T vs. 10uM:OT-I CD8 T	1.163	10.9	-9.733	0.7701	3	3	17.88	16
	PBS:OT-I CD8 T vs. 1uM:WT CD8 T	3.253	0.5872 to 5.919	Yes	*	0.0116		PBS:OT-I CD8 T vs. 1uM:WT CD8 T	4.737	1.483	3.253	0.7701	3	3	5.975	16
	PBS:OT-I CD8 T vs. 1uM:OT-I CD8 T	-4.613	-7.279 to -1.947	Yes	***	0.0004		PBS:OT-I CD8 T vs. 1uM:OT-I CD8 T	4.737	9.35	-4.613	0.7701	3	3	8.472	16
	PBS:OT-I CD8 T vs. 5uM:WT CD8 T	2.87	0.2039 to 5.536	Yes	*	0.0303		PBS:OT-I CD8 T vs. 5uM:WT CD8 T	4.737	1.867	2.87	0.7701	3	3	5.271	16
	PBS:OT-I CD8 T vs. 5uM:OT-I CD8 T	-4.29	-6.956 to -1.624	Yes	***	0.0009		PBS:OT-I CD8 T vs. 5uM:OT-I CD8 T	4.737	9.027	-4.29	0.7701	3	3	7.879	16
	PBS:OT-I CD8 T vs. 10uM:WT CD8 T	3.28	0.6139 to 5.946	Yes	*	0.0108		PBS:OT-I CD8 T vs. 10uM:WT CD8 T	4.737	1.457	3.28	0.7701	3	3	6.024	16
	PBS:OT-I CD8 T vs. 10uM:OT-I CD8 T	-6.16	-8.826 to -3.494	Yes	****	<0.0001		PBS:OT-I CD8 T vs. 10uM:OT-I CD8 T	4.737	10.9	-6.16	0.7701	3	3	11.31	16
	1uM:WT CD8 T vs. 1uM:OT-I CD8 T	-7.867	-10.53 to -5.201	Yes	****	<0.0001		1uM:WT CD8 T vs. 1uM:OT-I CD8 T	1.483	9.35	-7.867	0.7701	3	3	14.45	16
	1uM:WT CD8 T vs. 5uM:WT CD8 T	-0.3833	-3.049 to 2.283	No	ns	0.9995		1uM:WT CD8 T vs. 5uM:WT CD8 T	1.483	1.867	-0.3833	0.7701	3	3	0.704	16
	1uM:WT CD8 T vs. 5uM:OT-I CD8 T	-7.543	-10.21 to -4.877	Yes	****	<0.0001		1uM:WT CD8 T vs. 5uM:OT-I CD8 T	1.483	9.027	-7.543	0.7701	3	3	13.85	16
	1uM:WT CD8 T vs. 10uM:WT CD8 T	0.02667	-2.639 to 2.693	No	ns	>0.9999		1uM:WT CD8 T vs. 10uM:WT CD8 T	1.483	1.457	0.02667	0.7701	3	3	0.04897	16
	1uM:WT CD8 T vs. 10uM:OT-I CD8 T	-9.413	-12.08 to -6.747	Yes	****	<0.0001		1uM:WT CD8 T vs. 10uM:OT-I CD8 T	1.483	10.9	-9.413	0.7701	3	3	17.29	16
	1uM:OT-I CD8 T vs. 5uM:WT CD8 T	7.483	4.817 to 10.15	Yes	****	<0.0001		1uM:OT-I CD8 T vs. 5uM:WT CD8 T	9.35	1.867	7.483	0.7701	3	3	13.74	16
	1uM:OT-I CD8 T vs. 5uM:OT-I CD8 T	0.3233	-2.343 to 2.989	No	ns	0.9998		1uM:OT-I CD8 T vs. 5uM:OT-I CD8 T	9.35	9.027	0.3233	0.7701	3	3	0.5938	16
	1uM:OT-I CD8 T vs. 10uM:WT CD8 T	7.893	5.227 to 10.56	Yes	****	<0.0001		1uM:OT-I CD8 T vs. 10uM:WT CD8 T	9.35	1.457	7.893	0.7701	3	3	14.5	16
	1uM:OT-I CD8 T vs. 10uM:OT-I CD8 T	-1.547	-4.213 to 1.119	No	ns	0.5058		1uM:OT-I CD8 T vs. 10uM:OT-I CD8 T	9.35	10.9	-1.547	0.7701	3	3	2.84	16
	5uM:WT CD8 T vs. 5uM:OT-I CD8 T	-7.16	-9.826 to -4.494	Yes	****	<0.0001		5uM:WT CD8 T vs. 5uM:OT-I CD8 T	1.867	9.027	-7.16	0.7701	3	3	13.15	16
	5uM:WT CD8 T vs. 10uM:WT CD8 T	0.41	-2.256 to 3.076	No	ns	0.9992		5uM:WT CD8 T vs. 10uM:WT CD8 T	1.867	1.457	0.41	0.7701	3	3	0.753	16
	5uM:WT CD8 T vs. 10uM:OT-I CD8 T	-9.03	-11.70 to -6.364	Yes	****	<0.0001		5uM:WT CD8 T vs. 10uM:OT-I CD8 T	1.867	10.9	-9.03	0.7701	3	3	16.58	16
	5uM:OT-I CD8 T vs. 10uM:WT CD8 T	7.57	4.904 to 10.24	Yes	****	<0.0001		5uM:OT-I CD8 T vs. 10uM:WT CD8 T	9.027	1.457	7.57	0.7701	3	3	13.9	16
	5uM:OT-I CD8 T vs. 10uM:OT-I CD8 T	-1.87	-4.536 to 0.7961	No	ns	0.2918		5uM:OT-I CD8 T vs. 10uM:OT-I CD8 T	9.027	10.9	-1.87	0.7701	3	3	3.434	16
	10uM:WT CD8 T vs. 10uM:OT-I CD8 T	-9.44	-12.11 to -6.774	Yes	****	<0.0001		10uM:WT CD8 T vs. 10uM:OT-I CD8 T	1.457	10.9	-9.44	0.7701	3	3	17.34	16

## Sheet: Figure 4
Figure 4E - Percentage of the STING expression in the different cell populations within the human glioblastoma TME																Figure 4F - IMG microglia MFI fold changes											Figure 4F - IMG microglia %positives
	STING_Positive	CD31_Positive	GFAP_Positive	CD163_Positive	CD11c_Positive	CD206_Positive	P2RY12_Positive	STING_CD31_Positive	STING_GFAP_Positive	STING_CD163_Positive	STING_CD11c_Positive	STING_CD206_Positive	STING_P2RY12_Positive			Raw MFI values:												Lymphocytes/Single Cells/Live/Arginase+ | Freq. of Parent	Lymphocytes/Single Cells/Live/CD80+ | Freq. of Parent	Lymphocytes/Single Cells/Live/CD86+ | Freq. of Parent	Lymphocytes/Single Cells/Live/CD206+ | Freq. of Parent	Lymphocytes/Single Cells/Live/IA_IE+ | Freq. of Parent	Lymphocytes/Single Cells/Live/iNOS+ | Freq. of Parent	Lymphocytes/Single Cells/Live/Ki67+ | Freq. of Parent	Lymphocytes/Single Cells/Live/PD-L1+ | Freq. of Parent
GBM_1.tsv	65197	27510	240844	19571	34364	26507	109	13380	31927	17975	10056	21990	61				iNOS	CD86	Ki67	CD80	PD-L1	Arginase	CD206	IA/IE				Arginase	CD80	CD86	CD206	IA/IE	iNOS	Ki67	PD-L1
GBM_2.tsv	86950	4467	507835	403	78148	2579	6538	4232	85609	385	47291	2120	4340				Lymphocytes/Single Cells/Live | Mean (Comp-BB515-A :: iNOS)	Lymphocytes/Single Cells/Live | Mean (Comp-BUV396-A :: CD86)	Lymphocytes/Single Cells/Live | Mean (Comp-BUV615-A :: Ki67)	Lymphocytes/Single Cells/Live | Mean (Comp-BV650-A :: CD80)	Lymphocytes/Single Cells/Live | Mean (Comp-BV711-A :: PD-L1)	Lymphocytes/Single Cells/Live | Mean (Comp-PE-A :: Arginase)	Lymphocytes/Single Cells/Live | Mean (Comp-PE-CF594-A :: CD206)	Lymphocytes/Single Cells/Live | Mean (Comp-PE-Cy5-A :: IA_IE)			IMG_no_cytokine_untx_Tube_001_011.fcs	0.0014	0.0567	0.332	0.00035	0.00017	0.0472	0.043	0.142
GBM_3.tsv	91560	643	44116	117192	1731			534	9130	79083	1041					IMG_no_cytokine_untx_Tube_001_011.fcs	2726	11035	3819	2559	2411	838	2.84	130			IMG_no_cytokine_untx_Tube_002_012.fcs	0.0051	0.0668	0.38	0.0018	0.00013	0.0273	0.0304	0.156
																IMG_no_cytokine_untx_Tube_002_012.fcs	2157	11842	3662	2724	2567	916	-3.38	122			IMG_no_cytokine_untx_Tube_003_013.fcs	0.0023	0.0507	0.366	0.0008	0.00023	0.0249	0.0287	0.129
GBM_1.tsv								48.6369	13.2563	91.8451	29.2632	82.9592	55.9633			IMG_no_cytokine_untx_Tube_003_013.fcs	2047	11578	3428	2533	2386	772	20.2	121			IMG_no_cytokine_untx_Tube_004_014.fcs	0.0018	0.0562	0.364	0.00032	6.46e-05	0.0428	0.0251	0.137
GBM_2.tsv								94.7392	16.8576	95.5335	60.5147	82.2024	66.3812			IMG_no_cytokine_untx_Tube_004_014.fcs	2545	11652	3303	2539	2358	751	-25.3	127			IMG_IL4_IL13_TFGb_untx_Tube_001_015.fcs	0.411	0.185	0.42	0.182	0.0024	0.0189	0.0337	0.63
GBM_3.tsv								83.0482	20.6954	67.4816	60.1386																IMG_IL4_IL13_TFGb_untx_Tube_002_016.fcs	0.392	0.216	0.467	0.19	0.0016	0.0086	0.0316	0.658
																IMG_IL4_IL13_TFGb_untx_Tube_001_015.fcs	1854	12942	3853	4023	6748	16773	715	158			IMG_IL4_IL13_TFGb_untx_Tube_003_017.fcs	0.403	0.209	0.482	0.198	0.0019	0.0093	0.0302	0.667
																IMG_IL4_IL13_TFGb_untx_Tube_002_016.fcs	1479	13693	3735	4365	6931	14465	708	132			IMG_IL4_IL13_TFGb_untx_Tube_004_018.fcs	0.41	0.192	0.418	0.186	0.0016	0.0189	0.0353	0.618
																IMG_IL4_IL13_TFGb_untx_Tube_003_017.fcs	1486	14120	3813	4279	6898	15078	803	144			IMG_IL4_IL13_TFGb_cGAMP_Tube_001_019.fcs	0.418	0.351	0.749	0.137	0.0036	0.252	0.019	0.961
																IMG_IL4_IL13_TFGb_untx_Tube_004_018.fcs	1927	12930	3894	4093	6635	15415	717	144			IMG_IL4_IL13_TFGb_cGAMP_Tube_002_020.fcs	0.396	0.36	0.777	0.151	0.0041	0.223	0.0187	0.963
																											IMG_IL4_IL13_TFGb_cGAMP_Tube_003_021.fcs	0.395	0.386	0.773	0.148	0.0029	0.214	0.0247	0.963
																IMG_IL4_IL13_TFGb_cGAMP_Tube_001_019.fcs	16783	21399	3341	5825	20309	16111	547	188			IMG_IL4_IL13_TFGb_cGAMP_Tube_004_022.fcs	0.394	0.345	0.758	0.137	0.0033	0.248	0.0212	0.954
																IMG_IL4_IL13_TFGb_cGAMP_Tube_002_020.fcs	15158	22765	3336	6000	20516	14503	554	199			IMG_IL4_IL13_TFGb_MLRR_Tube_001_023.fcs	0.428	0.364	0.749	0.135	0.0031	0.522	0.0017	0.913
																IMG_IL4_IL13_TFGb_cGAMP_Tube_003_021.fcs	13956	22145	3531	6270	20677	14255	586	189			IMG_IL4_IL13_TFGb_MLRR_Tube_002_024.fcs	0.414	0.37	0.752	0.129	0.0025	0.478	0.00094	0.921
																IMG_IL4_IL13_TFGb_cGAMP_Tube_004_022.fcs	16594	21665	3392	5709	18979	15056	540	186			IMG_IL4_IL13_TFGb_MLRR_Tube_003_025.fcs	0.397	0.355	0.745	0.12	0.0025	0.472	0.0022	0.92
																IMG_IL4_IL13_TFGb_MLRR_Tube_001_023.fcs	40461	22651	1602	6026	18062	16246	667	128			IMG_IL4_IL13_TFGb_MLRR_Tube_004_026.fcs	0.401	0.345	0.74	0.123	0.0025	0.509	0.0015	0.905
																IMG_IL4_IL13_TFGb_MLRR_Tube_002_024.fcs	34882	22695	1657	6131	18535	15829	582	139			IMG_IL4_IL13_TFGb_8803_Tube_001_027.fcs	0.425	0.335	0.728	0.116	0.0022	0.605	0.0008	0.87
																IMG_IL4_IL13_TFGb_MLRR_Tube_003_025.fcs	34173	22484	1657	5857	18265	14075	492	134			IMG_IL4_IL13_TFGb_8803_Tube_002_028.fcs	0.408	0.336	0.746	0.13	0.0024	0.55	0.00053	0.884
																IMG_IL4_IL13_TFGb_MLRR_Tube_004_026.fcs	37282	22181	1610	5758	16956	13794	552	140			IMG_IL4_IL13_TFGb_8803_Tube_003_029.fcs	0.358	0.331	0.727	0.102	0.0019	0.528	0.0034	0.878
																IMG_IL4_IL13_TFGb_8803_Tube_001_027.fcs	52233	22465	1590	5706	16736	16146	527	153			IMG_IL4_IL13_TFGb_8803_Tube_004_030.fcs	0.403	0.323	0.735	0.109	0.0025	0.586	0.00092	0.864
																IMG_IL4_IL13_TFGb_8803_Tube_002_028.fcs	45409	22882	1546	5727	17636	14684	590	144
																IMG_IL4_IL13_TFGb_8803_Tube_003_029.fcs	43664	22436	1608	5648	17241	13592	435	94.8
																IMG_IL4_IL13_TFGb_8803_Tube_004_030.fcs	48971	22678	1583	5632	16657	14296	497	141
																Fold changes:	iNOS	CD86	Ki67	CD80	PD-L1	Arginase	CD206	IA/IE
																Log2 fold change versus average of cytokine polarized, STING untreated IMG microglia
																IMG_IL4_IL13_TFGb_cGAMP_Tube_001_019.fcs	3.3149	0.673024	-0.194708	0.475308	1.57788	0.0620509	-0.427675	0.379663
																IMG_IL4_IL13_TFGb_cGAMP_Tube_002_020.fcs	3.16798	0.762298	-0.196869	0.518012	1.59251	-0.0896438	-0.40933	0.461699
																IMG_IL4_IL13_TFGb_cGAMP_Tube_003_021.fcs	3.04878	0.722462	-0.114911	0.581515	1.60378	-0.114527	-0.328315	0.387317
																IMG_IL4_IL13_TFGb_cGAMP_Tube_004_022.fcs	3.29856	0.690847	-0.172852	0.446288	1.48016	-0.0356566	-0.446256	0.364233
																IMG_IL4_IL13_TFGb_MLRR_Tube_001_023.fcs	4.58443	0.755056	-1.25511	0.52425	1.40871	0.0740894	-0.141529	-0.174926
																IMG_IL4_IL13_TFGb_MLRR_Tube_002_024.fcs	4.37038	0.757855	-1.20641	0.549172	1.44601	0.036575	-0.338196	-0.0559846
																IMG_IL4_IL13_TFGb_MLRR_Tube_003_025.fcs	4.34075	0.74438	-1.20641	0.483212	1.42484	-0.13286	-0.580557	-0.108836
																IMG_IL4_IL13_TFGb_MLRR_Tube_004_026.fcs	4.46638	0.724805	-1.24793	0.458618	1.31755	-0.161954	-0.414547	-0.0456427
																IMG_IL4_IL13_TFGb_8803_Tube_001_027.fcs	4.95286	0.74316	-1.26596	0.44553	1.29871	0.0651816	-0.481413	0.0824622
																IMG_IL4_IL13_TFGb_8803_Tube_002_028.fcs	4.75087	0.769694	-1.30645	0.450829	1.37428	-0.0717501	-0.318501	-0.00500068
																IMG_IL4_IL13_TFGb_8803_Tube_003_029.fcs	4.69434	0.741296	-1.24972	0.43079	1.3416	-0.183237	-0.7582	-0.608111
																IMG_IL4_IL13_TFGb_8803_Tube_004_030.fcs	4.85982	0.756774	-1.27233	0.426697	1.29189	-0.110384	-0.56597	-0.0353743

## Sheet: Fig. 5
	Figure 5A - U87 STING agonist survival							Figure 5E - PD-L1 expression
									PBS										MLRR											Discovery?	P value	Mean of IC PBS	Mean of IC MLRR	Difference	SE of difference	t ratio	df	q value
	Days	PBS	MLRR	8803				hTAM	70.6	70.7	71.1	53.9	79.9	69.8	113	146			122	146	99.9	217	129	76.5	97.2	90.5	105	132		No	0.044081	84.38	121.5	-37.14	16.99	2.185	16	0.044522
	24	1						hMono-MDSC	74.6	68.7	58.2	55.2	65.2	61.3	70.5	69.9			104	183	75	37.4	115	77.5	93.3	101	112	163		No	0.016164	65.45	106.1	-40.67	15.13	2.688	16	0.024864
	29	1						hPMN-MDSC	26.9	14.7	44.6	42.3	39.2	71.4	46	65.1			43.3	129	87.9	0.003	136	171	72.3	114	92.4	81.7		No	0.016412	43.78	92.76	-48.99	18.27	2.681	16	0.024864
	21	1
	21	1
	22	1						Figure 5E - CD163 expression
	25	1							PBS										MLRR											Discovery?	P value	Mean of IC PBS	Mean of IC MLRR	Difference	SE of difference	t ratio	df	q value
	26	1						hTAM	475	657	764	1056	466	386	1098	511			510	306	583	44.9	378	207	610	614	163	341		No	0.016015	676.6	375.7	300.9	111.8	2.693	16	0.048525
	27	1						hMono-MDSC	816	1180	531	1157	566	529	1263	215			1163	618	680	7281	545	507	830	914	235	461		No	0.486569	782.1	1323	-541.3	760	0.7122	16	0.643782
	29	1						hPMN-MDSC	392	378	431	1230	202	201	472	154			285	300	471	150	437	603	325	640	149	373		No	0.637408	432.5	373.3	59.2	123.2	0.4805	16	0.643782
	26	1
	29		1
	29		1					Figure 5E - CD206 expression
	81		1						PBS										MLRR											Discovery?	P value	Mean of IC PBS	Mean of IC MLRR	Difference	SE of difference	t ratio	df	q value
	32		1					hTAM	3589	6039	2638	2499	3006	2403	3232	2965			3190	2041	2380	2238	1009	672	1804	1919	923	758		Yes	0.003692	3296	1693	1603	472	3.396	16	0.001865
	31		1					hMono-MDSC	3113	7040	2398	5415	2751	3614	4067	3011			1174	1706	2457	353	1213	1800	2023	2608	829	1092		Yes	0.000523	3926	1526	2401	555.1	4.325	16	0.000528
	45		1					hPMN-MDSC	3897	605	4286	2151	3613	4472	4236	4464			4044	2107	3560	956	2185	5028	2924	4853	2066	984		No	0.393818	3466	2871	594.8	678.7	0.8763	16	0.132585
	30		1
	31		1
	32		1					Figure 5E - Ki67 expression
	42		1						PBS										MLRR											Discovery?	P value	Mean of IC PBS	Mean of IC MLRR	Difference	SE of difference	t ratio	df	q value
	28		1					hTAM	702	1294	944	620	573	666	1055	482			562	439	649	3	597	581	642	548	606	548		No	0.024391	792	517.5	274.5	110.5	2.485	16	0.073905
	35			1				hMono-MDSC	1100	1307	1062	729	1238	1081	1058	934			784	703	1193	1233	1171	947	1020	653	1083	740		No	0.26349	1064	952.7	110.9	95.71	1.159	16	0.266125
	142			1				hPMN-MDSC	1028	132	614	2014	422	450	839	596			49.4	269	736	3	863	549	535	134	469	687		No	0.131948	761.9	429.4	332.4	209.4	1.588	16	0.199901
	34			1
	42			1
	45			1				Figure 5F - CD206 expression							Figure 5F - CD101 expression							Figure 5F - CD204 expression							Figure 5F - LAMP1/CD107a expression							Figure 5F - TNFa expression
	29			1
	54			1				Control	24h	48h					Control	24h	48h					Control	24h	48h					Control	24h	48h					Control	24h	48h
	54			1				65.408	60.019	46.186					57.454	54.5379	34.6585					0.877916	0.012837	0.147585					1.03557	1.0077	1.60038					1.0894	1.6325	2.58396
	56			1				63.843	54.536	50.693					46.0888	51.9347	34.8225					0.78757	-0.08871	0.055774					1.04232	0.95622	1.77029					0.804145	1.52647	2.04138
	40			1				63.062	57.553	49.162					48.1573	49.7796	32.9263					1.04569	-0.0002	0.137595					0.977465	1.01448	1.75026					1.05724	1.68221	1.95541
	46			1				61.398							47.1247							1.28883							0.944647							1.04922
	39			1
	38		1					Table Analyzed	CD206+						Table Analyzed	CD101+						Table Analyzed	CD204 MFI						Table Analyzed	LAMP1/CD107a						Table Analyzed	TNFa
	68		1					Data sets analyzed	A-C						Data sets analyzed	A-C						Data sets analyzed	A-C						Data sets analyzed	A-C						Data sets analyzed	A-C
	35		1
	35		1					ANOVA summary							ANOVA summary							ANOVA summary							ANOVA summary							ANOVA summary
	46		1					F	38.47						F	21.48						F	49.62						F	143.1						F	29.04
	52		1					P value	0.0002						P value	0.001						P value	<0.0001						P value	<0.0001						P value	0.0004
	42		1					P value summary	***						P value summary	**						P value summary	****						P value summary	****						P value summary	***
	44		1					Significant diff. among means (P < 0.05)?	Yes						Significant diff. among means (P < 0.05)?	Yes						Significant diff. among means (P < 0.05)?	Yes						Significant diff. among means (P < 0.05)?	Yes						Significant diff. among means (P < 0.05)?	Yes
	35	1						R squared	0.9166						R squared	0.8599						R squared	0.9341						R squared	0.9761						R squared	0.8924
	30	1
	25	1						Brown-Forsythe test							Brown-Forsythe test							Brown-Forsythe test							Brown-Forsythe test							Brown-Forsythe test
	30	1						F (DFn, DFd)	0.1958 (2, 7)						F (DFn, DFd)	0.5721 (2, 7)						F (DFn, DFd)	3.190 (2, 7)						F (DFn, DFd)	0.4684 (2, 7)						F (DFn, DFd)	0.7265 (2, 7)
	35	1						P value	0.8265						P value	0.5887						P value	0.1036						P value	0.6443						P value	0.5168
	25	1						P value summary	ns						P value summary	ns						P value summary	ns						P value summary	ns						P value summary	ns
	31	1						Are SDs significantly different (P < 0.05)?	No						Are SDs significantly different (P < 0.05)?	No						Are SDs significantly different (P < 0.05)?	No						Are SDs significantly different (P < 0.05)?	No						Are SDs significantly different (P < 0.05)?	No
	35	1
	Median survival	26.5	35	43.5				Bartlett's test							Bartlett's test							Bartlett's test							Bartlett's test							Bartlett's test
								Bartlett's statistic (corrected)							Bartlett's statistic (corrected)							Bartlett's statistic (corrected)							Bartlett's statistic (corrected)							Bartlett's statistic (corrected)
		Comparison of Survival Curves						P value							P value							P value							P value							P value
								P value summary							P value summary							P value summary							P value summary							P value summary
		Log-rank (Mantel-Cox) test (recommended)						Are SDs significantly different (P < 0.05)?							Are SDs significantly different (P < 0.05)?							Are SDs significantly different (P < 0.05)?							Are SDs significantly different (P < 0.05)?							Are SDs significantly different (P < 0.05)?
		Chi square	32.2
		df	3					ANOVA table	SS	DF	MS	F (DFn, DFd)	P value		ANOVA table	SS	DF	MS	F (DFn, DFd)	P value		ANOVA table	SS	DF	MS	F (DFn, DFd)	P value		ANOVA table	SS	DF	MS	F (DFn, DFd)	P value		ANOVA table	SS	DF	MS	F (DFn, DFd)	P value
		P value	<0.0001					Treatment (between columns)	373	2	186.5	F (2, 7) = 38.47	P=0.0002		Treatment (between columns)	587.6	2	293.8	F (2, 7) = 21.48	P=0.0010		Treatment (between columns)	2.222	2	1.111	F (2, 7) = 49.62	P<0.0001		Treatment (between columns)	1.059	2	0.5294	F (2, 7) = 143.1	P<0.0001		Treatment (between columns)	2.464	2	1.232	F (2, 7) = 29.04	P=0.0004
		P value summary	****					Residual (within columns)	33.93	7	4.848				Residual (within columns)	95.74	7	13.68				Residual (within columns)	0.1567	7	0.02239				Residual (within columns)	0.0259	7	0.0037				Residual (within columns)	0.297	7	0.04243
		Are the survival curves sig different?	Yes					Total	406.9	9					Total	683.4	9					Total	2.378	9					Total	1.085	9					Total	2.761	9
		Logrank test for trend (recommended)						Data summary							Data summary							Data summary							Data summary							Data summary
		Chi square	13.35					Number of treatments (columns)	3						Number of treatments (columns)	3						Number of treatments (columns)	3						Number of treatments (columns)	3						Number of treatments (columns)	3
		df	1					Number of values (total)	10						Number of values (total)	10						Number of values (total)	10						Number of values (total)	10						Number of values (total)	10
		P value	0.0003
		P value summary	***
		Sig. trend?	Yes					Figure 5F - Arg1 expression
		Gehan-Breslow-Wilcoxon test						Control	24h	48h
		Chi square	31.41					0.931986	0.373201	0.362141
		df	3					0.895533	0.282781	0.261807
		P value	<0.0001					0.995672	0.315503	0.277179
		P value summary	****					1.17681
		Are the survival curves sig different?	Yes
								Number of families	1
								Number of comparisons per family	2
								Alpha	0.05
								Dunnett's multiple comparisons test	Mean Diff.	95.00% CI of diff.	Below threshold?	Summary	Adjusted P Value	A-?
								Ctl vs. 24	0.6762	0.4858 to 0.8665	Yes	****	<0.0001	B	24
								Ctl vs. 48	0.6996	0.5093 to 0.8900	Yes	****	<0.0001	C	48
								Test details	Mean 1	Mean 2	Mean Diff.	SE of diff.	n1	n2	q	DF
								Ctl vs. 24	1	0.3238	0.6762	0.06883	4	3	9.824	7
								Ctl vs. 48	1	0.3004	0.6996	0.06883	4	3	10.16	7

## Sheet: Fig. 6
	Figure 6A - GL261 8803 + WP1066 survival
	Time (Days)	Control	WP1066	STING agonist	WP1066+STING Agonist				Control	WP1066	STING agonist	WP1066+STING Agonist
	17	1						Number of rows	37	37	37	37
	17	1						# of blank rows	26	29	29	30
	18	1						# rows with impossible data	0	0	0	0
	17	1						# censored subjects	0	0	3	0
	18	1						# deaths/events	11	8	5	7
	19	1
	19	1						Median survival	18	21	143.5	25
	17	1
	20	1						Comparison of Survival Curves - control vs WP1066				Comparison of Survival Curves - control vs 8803					Comparison of Survival Curves - control vs WP1066 + 8803
	21	1
	23	1						Log-rank (Mantel-Cox) test				Log-rank (Mantel-Cox) test					Log-rank (Mantel-Cox) test
								Chi square	8.002			Chi square	18.9				Chi square	14.07
	20		1					df	1			df	1				df	1
	20		1					P value	0.0047			P value	<0.0001				P value	0.0002
	20		1					P value summary	**			P value summary	****				P value summary	***
	24		1					Are the survival curves sig different?	Yes			Are the survival curves sig different?	Yes				Are the survival curves sig different?	Yes
	21		1
	21		1					Gehan-Breslow-Wilcoxon test				Gehan-Breslow-Wilcoxon test					Gehan-Breslow-Wilcoxon test
	25		1					Chi square	8.004			Chi square	14.93				Chi square	11.91
	25		1					df	1			df	1				df	1
	47			1				P value	0.0047			P value	0.0001				P value	0.0006
	27			1				P value summary	**			P value summary	***				P value summary	***
	36			1				Are the survival curves sig different?	Yes			Are the survival curves sig different?	Yes				Are the survival curves sig different?	Yes
	141			1
	146			1				Median survival				Median survival					Median survival
	212			0				Control	18			Control	18				Control	18
	212			0				WP1066	21			STING agonist	143.5				WP1066+STING Agonist	25
	212			0				Ratio (and its reciprocal)	0.8571	1.167		Ratio (and its reciprocal)	0.1254	7.972			Ratio (and its reciprocal)	0.72	1.389
								95% CI of ratio	0.3448 to 2.131	0.4693 to 2.901		95% CI of ratio	0.04358 to 0.3610	2.770 to 22.95			95% CI of ratio	0.2791 to 1.857	0.5384 to 3.583
	22				1
	23				1			Hazard Ratio (Mantel-Haenszel)	A/B	B/A		Hazard Ratio (Mantel-Haenszel)	A/C	C/A			Hazard Ratio (Mantel-Haenszel)	A/D	D/A
	30				1			Ratio (and its reciprocal)	5.327	0.1877		Ratio (and its reciprocal)	19.18	0.05213			Ratio (and its reciprocal)	11.36	0.08805
	30				1			95% CI of ratio	1.671 to 16.98	0.05891 to 0.5983		95% CI of ratio	5.064 to 72.66	0.01376 to 0.1975			95% CI of ratio	3.190 to 40.43	0.02473 to 0.3135
	25				1
	25				1			Hazard Ratio (logrank)	A/B	B/A		Hazard Ratio (logrank)	A/C	C/A			Hazard Ratio (logrank)	A/D	D/A
	26				1			Ratio (and its reciprocal)	2.828	0.3537		Ratio (and its reciprocal)	5.449	0.1835			Ratio (and its reciprocal)	3.857	0.2593
								95% CI of ratio	1.084 to 7.373	0.1356 to 0.9222		95% CI of ratio	1.846 to 16.08	0.06217 to 0.5418			95% CI of ratio	1.393 to 10.68	0.09362 to 0.7180
								Comparison of Survival Curves - WP1066 vs 8803					Comparison of Survival Curves - WP1066 vs WP1066 + 8803						Comparison of Survival Curves - 8803 vs WP1066 + 8803
								Log-rank (Mantel-Cox) test					Log-rank (Mantel-Cox) test						Log-rank (Mantel-Cox) test
								Chi square	16.33				Chi square	5.409					Chi square	12.29
								df	1				df	1					df	1
								P value	<0.0001				P value	0.02					P value	0.0005
								P value summary	****				P value summary	*					P value summary	***
								Are the survival curves sig different?	Yes				Are the survival curves sig different?	Yes					Are the survival curves sig different?	Yes
								Gehan-Breslow-Wilcoxon test					Gehan-Breslow-Wilcoxon test						Gehan-Breslow-Wilcoxon test
								Chi square	14.02				Chi square	5.681					Chi square	11.18
								df	1				df	1					df	1
								P value	0.0002				P value	0.0171					P value	0.0008
								P value summary	***				P value summary	*					P value summary	***
								Are the survival curves sig different?	Yes				Are the survival curves sig different?	Yes					Are the survival curves sig different?	Yes
								Median survival					Median survival						Median survival
								WP1066	21				WP1066	21					STING agonist	143.5
								STING agonist	143.5				WP1066+STING Agonist	25					WP1066+STING Agonist	25
								Ratio (and its reciprocal)	0.1463	6.833			Ratio (and its reciprocal)	0.84	1.19				Ratio (and its reciprocal)	5.74	0.1742
								95% CI of ratio	0.04787 to 0.4473	2.235 to 20.89			95% CI of ratio	0.3046 to 2.316	0.4317 to 3.283				95% CI of ratio	1.822 to 18.09	0.05529 to 0.5489
								Hazard Ratio (Mantel-Haenszel)	B/C	C/B			Hazard Ratio (Mantel-Haenszel)	B/D	D/B				Hazard Ratio (Mantel-Haenszel)	C/D	D/C
								Ratio (and its reciprocal)	25.24	0.03962			Ratio (and its reciprocal)	4.873	0.2052				Ratio (and its reciprocal)	0.06195	16.14
								95% CI of ratio	5.273 to 120.8	0.008277 to 0.1897			95% CI of ratio	1.283 to 18.51	0.05402 to 0.7796				95% CI of ratio	0.01308 to 0.2934	3.409 to 76.44
								Hazard Ratio (logrank)	B/C	C/B			Hazard Ratio (logrank)	B/D	D/B				Hazard Ratio (logrank)	C/D	D/C
								Ratio (and its reciprocal)	5.47	0.1828			Ratio (and its reciprocal)	2.596	0.3851				Ratio (and its reciprocal)	0.1958	5.107
								95% CI of ratio	1.492 to 20.05	0.04987 to 0.6702			95% CI of ratio	0.8655 to 7.789	0.1284 to 1.155				95% CI of ratio	0.04941 to 0.7759	1.289 to 20.24
	Figure 6B - Luciferase activity of IRF3 gene after STING agonist treatment
	+ control	- control	Medium only	1µg/mL STING	1 µg/mL STING + DMSO (2µM)	1 µg/mL STING + 2 µM WP1066	PBS + 2 µM WP1066	1 µg/mL STING + DMSO (5µM)	1 µg/mL STING + WP1066 (5µM)	PBS + 5 µM WP1066
	11739	354	459	103214	98717	103337	594	103810	62804	668
	12082	471	473	94036	99897	100860	745	96124	52619	533
	13424	358	461	97131	97320	96965	674	99967	63555	583
	Table Analyzed	1 ug/mL STING + WP repeat 11/18				Table Analyzed	1 ug/mL STING + WP repeat 11/18
	Column I	1 µg/mL STING + WP1066 (5µM)				Column H	1 µg/mL STING + DMSO (5µM)
	vs.	vs.				vs.	vs.
	Column H	1 µg/mL STING + DMSO (5µM)				Column F	1 µg/mL STING + 2 µM WP1066
	Unpaired t test					Unpaired t test
	P value	0.0006				P value	0.8915
	P value summary	***				P value summary	ns
	Significantly different (P < 0.05)?	Yes				Significantly different (P < 0.05)?	No
	One- or two-tailed P value?	Two-tailed				One- or two-tailed P value?	Two-tailed
	t, df	t=9.674, df=4				t, df	t=0.1454, df=4
	How big is the difference?					How big is the difference?
	Mean of column H	99967				Mean of column F	100387
	Mean of column I	59659				Mean of column H	99967
	Difference between means (I - H) ± SEM	-40308 ± 4167				Difference between means (H - F) ± SEM	-420.3 ± 2892
	95% confidence interval	-51876 to -28739				95% confidence interval	-8449 to 7608
	R squared (eta squared)	0.959				R squared (eta squared)	0.005254
	F test to compare variances					F test to compare variances
	F, DFn, Dfd	2.527, 2, 2				F, DFn, Dfd	1.431, 2, 2
	P value	0.5671				P value	0.8226
	P value summary	ns				P value summary	ns
	Significantly different (P < 0.05)?	No				Significantly different (P < 0.05)?	No
	Data analyzed					Data analyzed
	Sample size, column H	3				Sample size, column F	3
	Sample size, column I	3				Sample size, column H	3
	Viability assay upon treatment with STING agonist
	+ control	- control	Medium only	1µg/mL STING	1 µg/mL STING + DMSO (2µM)	1 µg/mL STING + 2 µM WP1066	PBS + 2 µM WP1066	1 µg/mL STING + DMSO (5µM)	1 µg/mL STING + WP1066 (5µM)	PBS + 5 µM WP1066
	81.8	83.6	85.4	81.2	81.4	82.5	85.1	81.6	70.8	73.5
	83.2	83.4	85.8	80.9	81.9	81.2	85.2	81.3	72.7	73.3
	83.9	84.6	85.6	82.8	83.5	83.6	85	81.6	70.8	75.3

## Sheet: Fig. 7
	Figure 7B - GL261 8803 + WP1066 survival
			Untreated	8803	WP1066	WP1066+STING Agonist				Untreated	8803	WP1066	WP1066+STING Agonist
	24-Oct-2022	13-Nov-2022	1						Number of rows	50	50	50	50
	24-Oct-2022	18-Nov-2022	1						# of blank rows	40	36	40	34
	24-Oct-2022	16-Nov-2022	1						# rows with impossible data	0	0	0	0
	24-Oct-2022	24-Nov-2022	1						# censored subjects	0	7	3	8
	24-Oct-2022	16-Nov-2022	1						# deaths/events	10	7	7	8
	24-Oct-2022	23-Nov-2022		1
	24-Oct-2022	16-Nov-2022		1					Median survival	25	30	30	71
	24-Oct-2022	11-Nov-2022		1
	24-Oct-2022	21-Nov-2022		1					Comparison of Survival Curves - 8803 vs WP1066+8803					Comparison of Survival Curves - untreated vs 8803					Comparison of Survival Curves - untreated vs WP1066					Comparison of Survival Curves - untreated vs WP1066 + 8803						Comparison of Survival Curves - WP1066 vs WP1066 + 8803
	24-Oct-2022	21-Nov-2022		1
	24-Oct-2022	21-Nov-2022				1			Log-rank (Mantel-Cox) test					Log-rank (Mantel-Cox) test					Log-rank (Mantel-Cox) test					Log-rank (Mantel-Cox) test						Log-rank (Mantel-Cox) test
	24-Oct-2022	30-Nov-2022				1			Chi square	0.9815				Chi square	6.283				Chi square	4.36				Chi square	23.89					Chi square	7.676
	24-Oct-2022	1-Feb-2023				0			df	1				df	1				df	1				df	1					df	1
	24-Oct-2022	30-Nov-2022				1			P value	0.3218				P value	0.0122				P value	0.0368				P value	<0.0001					P value	0.0056
	24-Oct-2022	1-Feb-2023				0			P value summary	ns				P value summary	*				P value summary	*				P value summary	****					P value summary	**
	24-Oct-2022	18-Nov-2022			1				Are the survival curves sig different?	No				Are the survival curves sig different?	Yes				Are the survival curves sig different?	Yes				Are the survival curves sig different?	Yes					Are the survival curves sig different?	Yes
	24-Oct-2022	5-Nov-2022			0
	24-Oct-2022	18-Nov-2022			1				Gehan-Breslow-Wilcoxon test					Gehan-Breslow-Wilcoxon test					Gehan-Breslow-Wilcoxon test					Gehan-Breslow-Wilcoxon test						Gehan-Breslow-Wilcoxon test
	24-Oct-2022	3-Nov-2022			0				Chi square	1.848				Chi square	3.818				Chi square	2.965				Chi square	21.36					Chi square	7.393
	24-Oct-2022	16-Nov-2022			1				df	1				df	1				df	1				df	1					df	1
	24-Oct-2022	18-Nov-2022				1			P value	0.174				P value	0.0507				P value	0.0851				P value	<0.0001					P value	0.0065
	24-Oct-2022	1-Feb-2023		0					P value summary	ns				P value summary	ns				P value summary	ns				P value summary	****					P value summary	**
	24-Oct-2022	5-Dec-2022				1			Are the survival curves sig different?	No				Are the survival curves sig different?	No				Are the survival curves sig different?	No				Are the survival curves sig different?	Yes					Are the survival curves sig different?	Yes
	24-Oct-2022	5-Dec-2022				1
	24-Oct-2022	12-Nov-2022		1					Median survival					Median survival					Median survival					Median survival						Median survival
	24-Oct-2022	20-Nov-2022	1						8803	30				Untreated	25				Untreated	25				Untreated	25					WP1066	30
	24-Oct-2022	18-Nov-2022	1						WP1066+STING Agonist	71				8803	30				WP1066	30				WP1066+STING Agonist	71					WP1066+STING Agonist	71
	24-Oct-2022	20-Nov-2022	1						Ratio (and its reciprocal)	0.4225	2.367			Ratio (and its reciprocal)	0.8333	1.2			Ratio (and its reciprocal)	0.8333	1.2			Ratio (and its reciprocal)	0.3521	2.84				Ratio (and its reciprocal)	0.4225	2.367
	24-Oct-2022	18-Nov-2022	1						95% CI of ratio	0.1532 to 1.165	0.8582 to 6.527			95% CI of ratio	0.3172 to 2.189	0.4568 to 3.153			95% CI of ratio	0.3172 to 2.189	0.4568 to 3.153			95% CI of ratio	0.1390 to 0.8922	1.121 to 7.196				95% CI of ratio	0.1532 to 1.165	0.8582 to 6.527
	24-Oct-2022	16-Nov-2022	1
	24-Oct-2022	23-Nov-2022		1					Hazard Ratio (Mantel-Haenszel)	B/D	D/B			Hazard Ratio (Mantel-Haenszel)	A/B	B/A			Hazard Ratio (Mantel-Haenszel)	A/C	C/A			Hazard Ratio (Mantel-Haenszel)	A/D	D/A				Hazard Ratio (Mantel-Haenszel)	C/D	D/C
	24-Oct-2022	1-Feb-2023		0					Ratio (and its reciprocal)	1.742	0.574			Ratio (and its reciprocal)	4.228	0.2365			Ratio (and its reciprocal)	3.669	0.2726			Ratio (and its reciprocal)	31.73	0.03152				Ratio (and its reciprocal)	6.86	0.1458
	24-Oct-2022	1-Feb-2023		0					95% CI of ratio	0.5809 to 5.225	0.1914 to 1.721			95% CI of ratio	1.369 to 13.05	0.07661 to 0.7303			95% CI of ratio	1.083 to 12.43	0.08047 to 0.9233			95% CI of ratio	7.932 to 126.9	0.007880 to 0.1261				95% CI of ratio	1.757 to 26.79	0.03733 to 0.5693
	24-Oct-2022	1-Feb-2023		0
	24-Oct-2022	25-Oct-2022		0					Hazard Ratio (logrank)	B/D	D/B			Hazard Ratio (logrank)	A/B	B/A			Hazard Ratio (logrank)	A/C	C/A			Hazard Ratio (logrank)	A/D	D/A				Hazard Ratio (logrank)	C/D	D/C
	24-Oct-2022	22-Nov-2022				1			Ratio (and its reciprocal)	1.634	0.6121			Ratio (and its reciprocal)	2.876	0.3477			Ratio (and its reciprocal)	2.226	0.4492			Ratio (and its reciprocal)	6.033	0.1658				Ratio (and its reciprocal)	3.48	0.2874
	24-Oct-2022	5-Dec-2022				1			95% CI of ratio	0.5649 to 4.724	0.2117 to 1.770			95% CI of ratio	1.048 to 7.892	0.1267 to 0.9543			95% CI of ratio	0.8403 to 5.897	0.1696 to 1.190			95% CI of ratio	1.772 to 20.54	0.04868 to 0.5644				95% CI of ratio	0.9841 to 12.30	0.08127 to 1.016
	24-Oct-2022	1-Feb-2023				0
	24-Oct-2022	1-Feb-2023				0
	24-Oct-2022	1-Feb-2023				0
	24-Oct-2022	5-Dec-2022			1
	24-Oct-2022	5-Dec-2022			1
	24-Oct-2022	23-Nov-2022			1
	24-Oct-2022	25-Nov-2022			1
	24-Oct-2022	25-Oct-2022			0
	24-Oct-2022	1-Feb-2023		0
	24-Oct-2022	1-Feb-2023				0
	24-Oct-2022	1-Feb-2023				0
	24-Oct-2022	1-Feb-2023				0
	24-Oct-2022	30-Oct-2022		0
	Figure 7B - CT2A 8803 + WP1066 survival
			Untreated	WP1066	STING	WP1006+STING				Untreated	WP1066	STING	WP1006+STING
	20-Feb-2023	20-Mar-2023	1						Number of rows	59	59	59	59
	20-Feb-2023	26-Mar-2023	1						# of blank rows	39	50	45	43
	20-Feb-2023	20-Mar-2023	1						# rows with impossible data	0	0	0	0
	20-Feb-2023	20-Mar-2023	1						# censored subjects	0	0	7	8
	20-Feb-2023	17-Mar-2023	1						# deaths/events	20	9	7	8
	20-Feb-2023	3-Apr-2023		1
	20-Feb-2023	21-Mar-2023		1					Median survival	28	28	50	48
	20-Feb-2023	22-Mar-2023		1
	20-Feb-2023	20-Mar-2023		1					Comparison of Survival Curves - untreated vs WP1066				Comparison of Survival Curves - untreated vs 8803					Comparison of Survival Curves - untreated vs WP1066 + 8803						Comparison of Survival Curves - WP1066 vs WP1066 + 8803						Comparison of Survival Curves - 8803 vs WP1066 + 8803
	20-Feb-2023	16-Mar-2023		1
	20-Feb-2023	11-Apr-2023			0				Log-rank (Mantel-Cox) test				Log-rank (Mantel-Cox) test					Log-rank (Mantel-Cox) test						Log-rank (Mantel-Cox) test						Log-rank (Mantel-Cox) test
	20-Feb-2023	23-Mar-2023			1				Chi square	0.3276			Chi square	18.89				Chi square	22.49					Chi square	11.46					Chi square	0.00407
	20-Feb-2023	24-Mar-2023			1				df	1			df	1				df	1					df	1					df	1
	20-Feb-2023	11-Apr-2023			0				P value	0.5671			P value	<0.0001				P value	<0.0001					P value	0.0007					P value	0.9491
	20-Feb-2023	23-Mar-2023			1				P value summary	ns			P value summary	****				P value summary	****					P value summary	***					P value summary	ns
	20-Feb-2023	11-Apr-2023				0			Are the survival curves sig different?	No			Are the survival curves sig different?	Yes				Are the survival curves sig different?	Yes					Are the survival curves sig different?	Yes					Are the survival curves sig different?	No
	20-Feb-2023	3-Apr-2023				1
	20-Feb-2023	11-Apr-2023				0			Gehan-Breslow-Wilcoxon test				Gehan-Breslow-Wilcoxon test					Gehan-Breslow-Wilcoxon test						Gehan-Breslow-Wilcoxon test						Gehan-Breslow-Wilcoxon test
	20-Feb-2023	27-Mar-2023				1			Chi square	0.01495			Chi square	16.63				Chi square	17.38					Chi square	10.87					Chi square	0.01769
	20-Feb-2023	20-Mar-2023				1			df	1			df	1				df	1					df	1					df	1
	20-Feb-2023	11-Apr-2023				0			P value	0.9027			P value	<0.0001				P value	<0.0001					P value	0.001					P value	0.8942
	20-Feb-2023	20-Mar-2023				1			P value summary	ns			P value summary	****				P value summary	****					P value summary	***					P value summary	ns
	20-Feb-2023	20-Mar-2023				1			Are the survival curves sig different?	No			Are the survival curves sig different?	Yes				Are the survival curves sig different?	Yes					Are the survival curves sig different?	Yes					Are the survival curves sig different?	No
	20-Feb-2023	20-Mar-2023			1
	20-Feb-2023	11-Apr-2023			0				Median survival				Median survival					Median survival						Median survival						Median survival
	20-Feb-2023	20-Mar-2023	1						Untreated	28			Untreated	28				Untreated	28					WP1066	28					STING	50
	20-Feb-2023	17-Mar-2023	1						WP1066	28			STING	50				WP1006+STING	48					WP1006+STING	48					WP1006+STING	48
	20-Feb-2023	23-Mar-2023	1						Ratio (and its reciprocal)	1	1		Ratio (and its reciprocal)	0.56	1.786			Ratio (and its reciprocal)	0.5833	1.714				Ratio (and its reciprocal)	0.5833	1.714				Ratio (and its reciprocal)	1.042	0.96
	20-Feb-2023	20-Mar-2023	1						95% CI of ratio	0.4553 to 2.196	0.4553 to 2.196		95% CI of ratio	0.2368 to 1.324	0.7551 to 4.223			95% CI of ratio	0.2569 to 1.324	0.7551 to 3.892				95% CI of ratio	0.2251 to 1.512	0.6614 to 4.443				95% CI of ratio	0.3777 to 2.873	0.3481 to 2.647
	20-Feb-2023	26-Mar-2023	1
	20-Feb-2023	17-Mar-2023	1						Hazard Ratio (Mantel-Haenszel)	A/B	B/A		Hazard Ratio (Mantel-Haenszel)	A/C	C/A			Hazard Ratio (Mantel-Haenszel)	A/D	D/A				Hazard Ratio (Mantel-Haenszel)	B/D	D/B				Hazard Ratio (Mantel-Haenszel)	C/D	D/C
	20-Feb-2023	22-Mar-2023	1						Ratio (and its reciprocal)	1.326	0.7539		Ratio (and its reciprocal)	7.472	0.1338			Ratio (and its reciprocal)	9.623	0.1039				Ratio (and its reciprocal)	8.545	0.117				Ratio (and its reciprocal)	0.9666	1.035
	20-Feb-2023	16-Mar-2023	1						95% CI of ratio	0.5042 to 3.490	0.2866 to 1.983		95% CI of ratio	3.016 to 18.51	0.05403 to 0.3315			95% CI of ratio	3.775 to 24.53	0.04077 to 0.2649				95% CI of ratio	2.468 to 29.59	0.03380 to 0.4053				95% CI of ratio	0.3401 to 2.747	0.3640 to 2.940
	20-Feb-2023	16-Mar-2023	1
	20-Feb-2023	26-Mar-2023	1						Hazard Ratio (logrank)	A/B	B/A		Hazard Ratio (logrank)	A/C	C/A			Hazard Ratio (logrank)	A/D	D/A				Hazard Ratio (logrank)	B/D	D/B				Hazard Ratio (logrank)	C/D	D/C
	20-Feb-2023	3-Apr-2023		1					Ratio (and its reciprocal)	1.198	0.8345		Ratio (and its reciprocal)	4.414	0.2265			Ratio (and its reciprocal)	4.454	0.2245				Ratio (and its reciprocal)	4.103	0.2437				Ratio (and its reciprocal)	0.9685	1.033
	20-Feb-2023	16-Mar-2023		1					95% CI of ratio	0.5588 to 2.570	0.3891 to 1.790		95% CI of ratio	2.039 to 9.556	0.1046 to 0.4904			95% CI of ratio	2.058 to 9.637	0.1038 to 0.4859				95% CI of ratio	1.290 to 13.05	0.07664 to 0.7749				95% CI of ratio	0.3515 to 2.668	0.3748 to 2.845
	20-Feb-2023	16-Mar-2023		1
	20-Feb-2023	17-Mar-2023		1
	20-Feb-2023	11-Apr-2023			0
	20-Feb-2023	11-Apr-2023			0
	20-Feb-2023	11-Apr-2023			0
	20-Feb-2023	11-Apr-2023			0
	20-Feb-2023	3-Apr-2023			1
	20-Feb-2023	11-Apr-2023				0
	20-Feb-2023	11-Apr-2023				0
	20-Feb-2023	11-Apr-2023				0
	20-Feb-2023	23-Mar-2023				1
	20-Feb-2023	11-Apr-2023				0
	20-Feb-2023	11-Apr-2023				0
	20-Feb-2023	7-Apr-2023				1
	20-Feb-2023	29-Mar-2023				1
	20-Feb-2023	24-Mar-2023			1
	20-Feb-2023	11-Apr-2023			1
	20-Feb-2023	24-Mar-2023	1
	20-Feb-2023	20-Mar-2023	1
	20-Feb-2023	20-Mar-2023	1
	20-Feb-2023	16-Mar-2023	1
	20-Feb-2023	20-Mar-2023	1
	Figure 7D - CT2A STING + anti-PD-1 survival
			IgG	STING	PD1	STING+IgG	STING+PD1			IgG	STING	PD1	STING+IgG	STING+PD1
	10-May-2023	8-Jun-2023	1						Number of rows	50	50	50	50	50
	10-May-2023	16-Jun-2023	1						# of blank rows	40	40	40	40	40
	10-May-2023	9-Jun-2023	1						# rows with impossible data	0	0	0	0	0
	10-May-2023	12-Jun-2023	1						# censored subjects	0	4	1	5	8
	10-May-2023	13-Jun-2023	1						# deaths/events	10	6	9	5	2
	10-May-2023	20-Jun-2023		1
	10-May-2023	8-Aug-2023		0					Median survival	30	56	35	65.5	Undefined
	10-May-2023	8-Aug-2023		0
	10-May-2023	9-Jun-2023		1					Comparison of Survival Curves - IgG vs 8803				Comparison of Survival Curves - IgG vs 8803 + anti-PD-1						Comparison of Survival Curves - anti-PD-1 vs 8803 + anti-PD-1						Comparison of Survival Curves - 8803 vs 8803 + anti-PD-1						Comparison of Survival Curves - 8803 + IgG vs 8803 + anti-PD1
	10-May-2023	12-Jun-2023		1
	10-May-2023	16-Jun-2023			1				Log-rank (Mantel-Cox) test				Log-rank (Mantel-Cox) test						Log-rank (Mantel-Cox) test						Log-rank (Mantel-Cox) test						Log-rank (Mantel-Cox) test
	10-May-2023	9-Jul-2023			1				Chi square	9.53			Chi square	21.14					Chi square	12.92					Chi square	3.914					Chi square	2.422
	10-May-2023	8-Aug-2023			0				df	1			df	1					df	1					df	1					df	1
	10-May-2023	9-Jun-2023			1				P value	0.002			P value	<0.0001					P value	0.0003					P value	0.0479					P value	0.1196
	10-May-2023	9-Jun-2023			1				P value summary	**			P value summary	****					P value summary	***					P value summary	*					P value summary	ns
	10-May-2023	14-Jun-2023				1			Are the survival curves sig different?	Yes			Are the survival curves sig different?	Yes					Are the survival curves sig different?	Yes					Are the survival curves sig different?	Yes					Are the survival curves sig different?	No
	10-May-2023	8-Aug-2023				0
	10-May-2023	8-Aug-2023				0			Gehan-Breslow-Wilcoxon test				Gehan-Breslow-Wilcoxon test						Gehan-Breslow-Wilcoxon test						Gehan-Breslow-Wilcoxon test						Gehan-Breslow-Wilcoxon test
	10-May-2023	20-Jun-2023				1			Chi square	8.4			Chi square	17.88					Chi square	12.26					Chi square	4.301					Chi square	2.895
	10-May-2023	8-Aug-2023				0			df	1			df	1					df	1					df	1					df	1
	10-May-2023	8-Aug-2023					0		P value	0.0038			P value	<0.0001					P value	0.0005					P value	0.0381					P value	0.0888
	10-May-2023	8-Aug-2023					0		P value summary	**			P value summary	****					P value summary	***					P value summary	*					P value summary	ns
	10-May-2023	8-Aug-2023					0		Are the survival curves sig different?	Yes			Are the survival curves sig different?	Yes					Are the survival curves sig different?	Yes					Are the survival curves sig different?	Yes					Are the survival curves sig different?	No
	10-May-2023	8-Aug-2023					0
	10-May-2023	8-Aug-2023					0		Median survival				Median survival						Median survival						Median survival						Median survival
	10-May-2023	9-Jun-2023	1						IgG	30			IgG	30					PD1	35					STING	56					STING+IgG	65.5
	10-May-2023	9-Jun-2023	1						STING	56			STING+PD1	Undefined					STING+PD1	Undefined					STING+PD1	Undefined					STING+PD1	Undefined
	10-May-2023	9-Jun-2023	1						Ratio (and its reciprocal)	0.5357	1.867
	10-May-2023	16-Jun-2023	1						95% CI of ratio	0.1947 to 1.474	0.6784 to 5.136		Hazard Ratio (Mantel-Haenszel)	A/E	E/A				Hazard Ratio (Mantel-Haenszel)	C/E	E/C				Hazard Ratio (Mantel-Haenszel)	B/E	E/B				Hazard Ratio (Mantel-Haenszel)	D/E	E/D
	10-May-2023	8-Jun-2023	1										Ratio (and its reciprocal)	27.58	0.03626				Ratio (and its reciprocal)	12.27	0.08153				Ratio (and its reciprocal)	4.325	0.2312				Ratio (and its reciprocal)	3.441	0.2906
	10-May-2023	8-Aug-2023		0					Hazard Ratio (Mantel-Haenszel)	A/B	B/A		95% CI of ratio	6.705 to 113.4	0.008817 to 0.1491				95% CI of ratio	3.126 to 48.13	0.02078 to 0.3199				95% CI of ratio	1.014 to 18.45	0.05420 to 0.9864				95% CI of ratio	0.7258 to 16.31	0.06131 to 1.378
	10-May-2023	14-Jun-2023		1					Ratio (and its reciprocal)	6.752	0.1481
	10-May-2023	20-Jul-2023		1					95% CI of ratio	2.008 to 22.70	0.04405 to 0.4979		Hazard Ratio (logrank)	A/E	E/A				Hazard Ratio (logrank)	C/E	E/C				Hazard Ratio (logrank)	B/E	E/B				Hazard Ratio (logrank)	D/E	E/D
	10-May-2023	8-Aug-2023		0									Ratio (and its reciprocal)	11.54	0.08666				Ratio (and its reciprocal)	8.366	0.1195				Ratio (and its reciprocal)	4.214	0.2373				Ratio (and its reciprocal)	3.257	0.307
	10-May-2023	14-Jun-2023		1					Hazard Ratio (logrank)	A/B	B/A		95% CI of ratio	3.366 to 39.56	0.02528 to 0.2971				95% CI of ratio	2.423 to 28.89	0.03462 to 0.4127				95% CI of ratio	1.033 to 17.19	0.05817 to 0.9681				95% CI of ratio	0.7307 to 14.52	0.06888 to 1.369
	10-May-2023	20-Jun-2023			1				Ratio (and its reciprocal)	3.656	0.2735
	10-May-2023	12-Jun-2023			1				95% CI of ratio	1.271 to 10.52	0.09510 to 0.7868
	10-May-2023	9-Jun-2023			1
	10-May-2023	20-Jun-2023			1
	10-May-2023	9-Jun-2023			1
	10-May-2023	14-Jun-2023				1
	10-May-2023	13-Jun-2023				1
	10-May-2023	8-Aug-2023				0
	10-May-2023	8-Aug-2023				0
	10-May-2023	20-Jun-2023				1
	10-May-2023	8-Aug-2023					0
	10-May-2023	8-Aug-2023					0
	10-May-2023	20-Jun-2023					1
	10-May-2023	8-Aug-2023					0
	10-May-2023	20-Jul-2023					1
	Figure 7D - QPP8 subclone STING + anti-PD-1 survival
	Days	PBS	PD-1 (IP)	8803	8803 + PD-1 (IP)	8803 + PD-1 (IC)				PBS	PD-1 (IP)	8803	8803 + PD-1 (IP)	8803 + PD-1 (IC)
	40	1							Number of rows	50	50	50	50	50
	49	1							# of blank rows	40	40	40	40	40
	56	1							# rows with impossible data	0	0	0	0	0
	59	1							# censored subjects	0	0	4	3	5
	60	1							# deaths/events	10	10	6	7	5
	39	1
	39	1							Median survival	47	55	76	95.5	111
	45	1
	46	1							Comparison of Survival Curves - PBS vs anti-PD-1 (i.p.)				Comparison of Survival Curves - PBS vs 8803					Comparison of Survival Curves - PBS vs 8803 + anti-PD-1 (i.p.)						Comparison of Survival Curves - PBS vs 8803 + anti-PD-1 (i.c.)						Comparison of Survival Curves - anti-PD-1 vs 8803
	48	1
	48		1						Log-rank (Mantel-Cox) test				Log-rank (Mantel-Cox) test					Log-rank (Mantel-Cox) test						Log-rank (Mantel-Cox) test						Log-rank (Mantel-Cox) test
	55		1						Chi square	1.942			Chi square	15.54				Chi square	11.68					Chi square	18.32					Chi square	12.76
	59		1						df	1			df	1				df	1					df	1					df	1
	60		1						P value	0.1635			P value	<0.0001				P value	0.0006					P value	<0.0001					P value	0.0004
	61		1						P value summary	ns			P value summary	****				P value summary	***					P value summary	****					P value summary	***
	43		1						Are the survival curves sig different?	No			Are the survival curves sig different?	Yes				Are the survival curves sig different?	Yes					Are the survival curves sig different?	Yes					Are the survival curves sig different?	Yes
	46		1
	53		1						Gehan-Breslow-Wilcoxon test				Gehan-Breslow-Wilcoxon test					Gehan-Breslow-Wilcoxon test						Gehan-Breslow-Wilcoxon test						Gehan-Breslow-Wilcoxon test
	55		1						Chi square	2.454			Chi square	13.37				Chi square	8.581					Chi square	15.41					Chi square	10.07
	59		1						df	1			df	1				df	1					df	1					df	1
	72			1					P value	0.1172			P value	0.0003				P value	0.0034					P value	<0.0001					P value	0.0015
	76			1					P value summary	ns			P value summary	***				P value summary	**					P value summary	****					P value summary	**
	76			1					Are the survival curves sig different?	No			Are the survival curves sig different?	Yes				Are the survival curves sig different?	Yes					Are the survival curves sig different?	Yes					Are the survival curves sig different?	Yes
	125			0
	125			0					Median survival				Median survival					Median survival						Median survival						Median survival
	53			1					PBS	47			PBS	47				PBS	47					PBS	47					PD-1 (IP)	55
	56			1					PD-1 (IP)	55			8803	76				8803 + PD-1 (IP)	95.5					8803 + PD-1 (IC)	111					8803	76
	63			1					Ratio (and its reciprocal)	0.8545	1.17		Ratio (and its reciprocal)	0.6184	1.617			Ratio (and its reciprocal)	0.4921	2.032				Ratio (and its reciprocal)	0.4234	2.362				Ratio (and its reciprocal)	0.7237	1.382
	125			0					95% CI of ratio	0.3557 to 2.053	0.4871 to 2.812		95% CI of ratio	0.2248 to 1.702	0.5877 to 4.449			95% CI of ratio	0.1873 to 1.293	0.7734 to 5.338				95% CI of ratio	0.1447 to 1.239	0.8072 to 6.910				95% CI of ratio	0.2630 to 1.991	0.5022 to 3.802
	125			0
	54				1				Hazard Ratio (Mantel-Haenszel)	A/B	B/A		Hazard Ratio (Mantel-Haenszel)	A/C	C/A			Hazard Ratio (Mantel-Haenszel)	A/D	D/A				Hazard Ratio (Mantel-Haenszel)	A/E	E/A				Hazard Ratio (Mantel-Haenszel)	B/C	C/B
	60				1				Ratio (and its reciprocal)	2.047	0.4886		Ratio (and its reciprocal)	12.73	0.07853			Ratio (and its reciprocal)	8.269	0.1209				Ratio (and its reciprocal)	17.6	0.05683				Ratio (and its reciprocal)	9.482	0.1055
	94				1				95% CI of ratio	0.7474 to 5.604	0.1784 to 1.338		95% CI of ratio	3.594 to 45.12	0.02217 to 0.2783			95% CI of ratio	2.462 to 27.77	0.03601 to 0.4061				95% CI of ratio	4.732 to 65.43	0.01528 to 0.2113				95% CI of ratio	2.760 to 32.58	0.03070 to 0.3623
	109				1
	125				0				Hazard Ratio (logrank)	A/B	B/A		Hazard Ratio (logrank)	A/C	C/A			Hazard Ratio (logrank)	A/D	D/A				Hazard Ratio (logrank)	A/E	E/A				Hazard Ratio (logrank)	B/C	C/B
	36				1				Ratio (and its reciprocal)	1.744	0.5734		Ratio (and its reciprocal)	5.185	0.1929			Ratio (and its reciprocal)	4.004	0.2498				Ratio (and its reciprocal)	6.304	0.1586				Ratio (and its reciprocal)	4.496	0.2224
	76				1				95% CI of ratio	0.7016 to 4.336	0.2306 to 1.425		95% CI of ratio	1.655 to 16.24	0.06156 to 0.6043			95% CI of ratio	1.360 to 11.79	0.08484 to 0.7353				95% CI of ratio	1.930 to 20.59	0.04858 to 0.5181				95% CI of ratio	1.492 to 13.55	0.07381 to 0.6703
	97				1
	125				0				Comparison of Survival Curves - anti-PD-1 vs 8803 + anti-PD-1 (i.p.)					Comparison of Survival Curves - anti-PD-1 vs 8803 + anti-PD-1 (i.c.)							Comparison of Survival Curves - 8803 vs 8803 + anti-PD-1 (i.p.)						Comparison of Survival Curves - 8803 vs 8803 + anti-PD-1 (i.c.)						Comparison of Survival Curves - 8803 + anti-PD-1 (i.p.) vs 8803 + anti-PD-1 (i.c.)
	125				0
	93					1			Log-rank (Mantel-Cox) test					Log-rank (Mantel-Cox) test							Log-rank (Mantel-Cox) test						Log-rank (Mantel-Cox) test						Log-rank (Mantel-Cox) test (recommended)
	97					1			Chi square	9.574				Chi square	16.15						Chi square	0.03259					Chi square	0.3133					Chi square	0.6191
	125					0			df	1				df	1						df	1					df	1					df	2
	125					0			P value	0.002				P value	<0.0001						P value	0.8567					P value	0.5757					P value	0.7338
	125					0			P value summary	**				P value summary	****						P value summary	ns					P value summary	ns					P value summary	ns
	53					1			Are the survival curves sig different?	Yes				Are the survival curves sig different?	Yes						Are the survival curves sig different?	No					Are the survival curves sig different?	No					Are the survival curves sig different?	No
	63					1
	65					1			Gehan-Breslow-Wilcoxon test					Gehan-Breslow-Wilcoxon test							Gehan-Breslow-Wilcoxon test						Gehan-Breslow-Wilcoxon test						Logrank test for trend (recommended)
	125					0			Chi square	6.579				Chi square	12.73						Chi square	0					Chi square	0.4003					Chi square	0.3328
	125					0			df	1				df	1						df	1					df	1					df	1
									P value	0.0103				P value	0.0004						P value	>0.9999					P value	0.5269					P value	0.564
									P value summary	*				P value summary	***						P value summary	ns					P value summary	ns					P value summary	ns
									Are the survival curves sig different?	Yes				Are the survival curves sig different?	Yes						Are the survival curves sig different?	No					Are the survival curves sig different?	No					Sig. trend?	No
									Median survival					Median survival							Median survival						Median survival						Gehan-Breslow-Wilcoxon test
									PD-1 (IP)	55				PD-1 (IP)	55						8803	76					8803	76					Chi square	0.5762
									8803 + PD-1 (IP)	95.5				8803 + PD-1 (IC)	111						8803 + PD-1 (IP)	95.5					8803 + PD-1 (IC)	111					df	2
									Ratio (and its reciprocal)	0.5759	1.736			Ratio (and its reciprocal)	0.4955	2.018					Ratio (and its reciprocal)	0.7958	1.257				Ratio (and its reciprocal)	0.6847	1.461				P value	0.7497
									95% CI of ratio	0.2192 to 1.513	0.6609 to 4.562			95% CI of ratio	0.1694 to 1.450	0.6898 to 5.905					95% CI of ratio	0.2674 to 2.368	0.4223 to 3.739				95% CI of ratio	0.2090 to 2.244	0.4457 to 4.786				P value summary	ns
																																	Are the survival curves sig different?	No
									Hazard Ratio (Mantel-Haenszel)	B/D	D/B			Hazard Ratio (Mantel-Haenszel)	B/E	E/B					Hazard Ratio (Mantel-Haenszel)	C/D	D/C				Hazard Ratio (Mantel-Haenszel)	C/E	E/C
									Ratio (and its reciprocal)	6.496	0.1539			Ratio (and its reciprocal)	14.35	0.06968					Ratio (and its reciprocal)	0.9026	1.108				Ratio (and its reciprocal)	1.413	0.7075
									95% CI of ratio	1.986 to 21.25	0.04705 to 0.5036			95% CI of ratio	3.914 to 52.62	0.01900 to 0.2555					95% CI of ratio	0.2968 to 2.745	0.3643 to 3.369				95% CI of ratio	0.4208 to 4.748	0.2106 to 2.376
									Hazard Ratio (logrank)	B/D	D/B			Hazard Ratio (logrank)	B/E	E/B					Hazard Ratio (logrank)	C/D	D/C				Hazard Ratio (logrank)	C/E	E/C
									Ratio (and its reciprocal)	3.545	0.2821			Ratio (and its reciprocal)	5.616	0.178					Ratio (and its reciprocal)	0.9065	1.103				Ratio (and its reciprocal)	1.391	0.7189
									95% CI of ratio	1.240 to 10.14	0.09866 to 0.8066			95% CI of ratio	1.778 to 17.74	0.05637 to 0.5623					95% CI of ratio	0.3055 to 2.690	0.3718 to 3.273				95% CI of ratio	0.4252 to 4.550	0.2198 to 2.352

## Sheet: Supplementary Figure 1
	Figure S1A - QPP8 in vivo selected lines survival optimization									Figure S1B - QPP8v 8803 survival					Figure S1B - QPP8v2 8803 survival
	Days	QPP8-V 250K	QPP8-V 100K	QPP8-V2 500K	QPP8-V2 250K	QPP8-V3 500K	QPP8-V3 250K	QPP8-V 250K Stereotactic		Day	PBS	8803			Day	PBS	8803
	31	1								27	1				41	1
	39	1								41	1				44	1
	45	1								47	1				44	1
	53	1								53	1				53	1
	63	1								53	1				55	1
	26		1							44		1			52		1
	39		1							78		1			79		1
	42		1							90		1			101		1
	42		1							107		1			175		0
	45		1							175		0			175		0
	58			1						Median survival	47	90			Median survival	44	101
	85			1
	88			1						Log-rank (Mantel-Cox) test					Log-rank (Mantel-Cox) test
	91			1						Chi square	5.019				Chi square	6.146
	45				1					df	1				df	1
	54				1					P value	0.0251				P value	0.0132
	56				1					P value summary	*				P value summary	*
	87				1					Are the survival curves sig different?	Yes				Are the survival curves sig different?	Yes
	136				1
	119					1				Gehan-Breslow-Wilcoxon test					Gehan-Breslow-Wilcoxon test
	122					1				Chi square	4.257				Chi square	5.378
	163					1				df	1				df	1
	215					0				P value	0.0391				P value	0.0204
	198						1			P value summary	*				P value summary	*
	215						0			Are the survival curves sig different?	Yes				Are the survival curves sig different?	Yes
	215						0
	215						0
	215						0
	31							1
	32							1
	38							1
	42							1
	77							1
	Median survival	45	42	86.5	56	142.5	Undefined	38

## Sheet: Suppl. Fig. 2
	Figure S4A - GL261 STING agonist survival									Figure S4B - GL261 ICB survival
	Days	Untreated	PBS	8803 0.5ug	8803 5ug	cdiGMP 4ug	8779 1ug			Days	Control	PD-1	CTLA-4
	25	1								29	1
	21	1								36	1
	20	1								194	0
	19	1								39	1
	17	1								25	1
	28		1							194		0
	23		1							194		0
	20		1							40		1
	17		1							194		0
	17		1							194		0
	77			0						25			1
	38			1						32			1
	38			1						46			1
	31			1						194			0
	28			1						31			1
	27			1						Median survival	36	Undefined	32
	77				0
	77				0						Log-rank (Mantel-Cox) test (recommended)
	77				0						Chi square	4.808
	34				1						df	2
	34				1						P value	0.0904
	31				1						P value summary	ns
	77					0					Are the survival curves sig different?	No
	77					0
	77					0					Logrank test for trend (recommended)
	41					1					Chi square	0.01349
	32					1					df	1
	77						0				P value	0.9075
	77						0				P value summary	ns
	77						0				Sig. trend?	No
	34						1
	33						1				Gehan-Breslow-Wilcoxon test
	Median survival	20	20	34.5	55.5	Undefined	Undefined				Chi square	4.844
											df	2
		Log-rank (Mantel-Cox) test (recommended)									P value	0.0888
		Chi square	42.94								P value summary	ns
		df	5								Are the survival curves sig different?	No
		P value	<0.0001
		P value summary	****
		Are the survival curves sig different?	Yes
		Logrank test for trend (recommended)
		Chi square	23.69
		df	1
		P value	<0.0001
		P value summary	****
		Sig. trend?	Yes
		Gehan-Breslow-Wilcoxon test
		Chi square	38.28
		df	5
		P value	<0.0001
		P value summary	****
		Are the survival curves sig different?	Yes

## Sheet: Suppl. Fig. 3
	Figure S5 - tumor immune infiltrate cell counts
		PBS										8803											Discovery?	P value	Mean of PBS	Mean of 8803	Difference	SE of difference	t ratio	df	q value
	Microglia	518	519	1812	815	173	3939	4217	1684			5549	2983	3493	14375	9875	6470	9731	11178	1518	5038		No	0.003366	1710	7021	-5311	1544	3.44	16	0.014104
	Ly6C- TAM	26	47	105	82	27	279	659	181			345	232	1272	1967	728	549	1149	1379	174	541		No	0.008379	175.8	833.6	-657.9	218.9	3.006	16	0.014104
	Ly6C+ Mono-MDSC	86	57	205	254	65	1306	2160	443			2929	4677	9275	28666	11092	5815	13707	29605	1914	6621		No	0.007727	572	11430	-10858	3566	3.045	16	0.014104
	PMN-MDSC	28	95	284	121	172	302	301	367			149	582	13336	1778	357	535	898	2368	174	148		No	0.222845	208.8	2033	-1824	1438	1.268	16	0.225074
	CD4 Teff	167	152	260	320	144	696	1123	898			773	578	1136	3192	1902	891	2351	1716	769	2136		No	0.004699	470	1544	-1074	327.4	3.282	16	0.014104
	CD4 Treg	5	31	41	69	18	120	125	183			24	84	92	357	324	85	196	279	131	315		No	0.027799	74	188.7	-114.7	47.4	2.42	16	0.04011
	CD8 T	351	294	208	491	41	1528	2667	631			477	723	1050	2458	1384	990	2732	2773	548	1690		No	0.11341	776.4	1483	-706.1	421.6	1.675	16	0.127271
	NK	9	17	60	31	23	101	379	148			358	487	2228	3014	1237	421	2013	1790	227	750		No	0.00396	96	1253	-1157	343.9	3.363	16	0.014104
	DC	50	57	58	84	30	288	442	191			454	316	801	2150	646	349	967	1532	193	799		No	0.007958	150	820.7	-670.7	221.3	3.03	16	0.014104
	cDC1	14	7	4	11	2	80	73	10			47	59	93	326	83	51	154	594	25	114		No	0.058992	25.13	154.6	-129.5	63.69	2.033	16	0.074477
	Figure S5 - tummor immune infiltrate % of live CD45+
		PBS										8803											Discovery?	P value	Mean of PBS	Mean of 8803	Difference	SE of difference	t ratio	df	q value
	Microglia	24.3	23.6	39.8	21.6	10.3	34.2	24.6	18			36.8	21.4	7.86	18.8	28.2	32.5	21.8	17.7	14.7	18.2		No	0.51985	24.55	21.8	2.754	4.185	0.6581	16	0.521038
	Ly6C- TAM	1.22	2.14	2.31	2.18	1.61	2.42	3.85	1.94			2.29	1.66	2.86	2.57	2.08	2.76	2.57	2.18	1.68	1.95		No	0.859798	2.209	2.26	-0.05125	0.2855	0.1795	16	0.521038
	Ly6C+ Mono-MDSC	47	21.7	26.8	42.5	18.6	56.1	51.5	30.7			67.4	72.6	31.9	74	77.4	71.5	71.1	80.4	69.9	73.6		Yes	0.000165	36.86	68.98	-32.12	6.572	4.887	16	0.000499
	PMN-MDSC	1.31	4.33	6.24	3.21	10.3	2.62	1.76	3.93			0.99	4.17	30	2.32	1.02	2.69	2.01	3.74	1.68	0.53		No	0.833732	4.213	4.915	-0.7025	3.292	0.2134	16	0.521038
	CD4 Teff	7.82	6.92	5.71	8.49	8.61	6.04	6.56	9.6			5.13	4.14	2.56	4.17	5.44	4.47	5.27	2.71	7.44	7.71		Yes	0.003407	7.469	4.904	2.565	0.7469	3.434	16	0.005162
	CD4 Treg	0.23	1.41	0.9	1.83	1.08	1.04	0.73	1.96			0.16	0.6	0.21	0.47	0.93	0.43	0.44	0.44	1.27	1.14		No	0.028912	1.148	0.609	0.5385	0.2244	2.4	16	0.035041
	CD8 T	16.4	13.4	4.57	13	2.45	13.3	15.6	6.75			3.16	5.18	2.36	3.21	3.96	4.97	6.12	4.38	5.3	6.1		Yes	0.002414	10.68	4.474	6.21	1.726	3.597	16	0.004876
	NK	0.42	0.77	1.32	0.82	1.37	0.88	2.21	1.58			2.37	3.49	5.01	3.94	3.54	2.11	4.51	2.83	2.2	2.71		Yes	7.3e-05	1.171	3.271	-2.1	0.3966	5.295	16	0.00044
	DC	2.34	2.6	1.27	2.23	1.79	2.5	2.58	2.04			3.01	2.26	1.8	2.81	1.85	1.75	2.17	2.42	1.87	2.88		No	0.618468	2.169	2.282	-0.1133	0.223	0.5079	16	0.521038
	cDC1	0.66	0.32	0.088	0.29	0.12	0.69	0.43	0.11			0.31	0.42	0.21	0.43	0.24	0.26	0.34	0.94	0.24	0.41		No	0.702219	0.3385	0.38	-0.0415	0.1066	0.3893	16	0.521038
	Figure S5 - cervical LN immune infiltrate % of live CD45+
		PBS										8803											Discovery?	P value	Mean of PBS	Mean of 8803	Difference	SE of difference	t ratio	df	q value
	Microglia	0.24	0.16	0.17	0.16	0.17	0.16	0.2	0.19			0.15	0.2	0.27	0.18	0.17	0.18	0.18	0.19	0.63	0.59		No	0.170719	0.1813	0.274	-0.09275	0.06466	1.434	16	0.197059
	Ly6C- TAM	0.62	0.24	0.1	0.39	0.11	0.26	0.13	0.2			0.23	0.33	0.25	0.14	0.3	0.14	0.17	0.13	0.58	0.38		No	0.907797	0.2563	0.265	-0.00875	0.07436	0.1177	16	0.7335
	Ly6C+ Mono-MDSC	3.64	9.42	12.4	7.26	8.28	7.89	6.45	6.32			9.6	7.45	8.46	22.6	19.5	9.16	6.89	14.8	7.78	7.89		No	0.102966	7.708	11.41	-3.706	2.143	1.729	16	0.172043
	PMN-MDSC	0.068	0.072	0.034	0.043	0.06	0.12	0.049	0.044			0.028	0.035	0.058	0.036	0.042	0.074	0.045	0.11	0.073	0.028		No	0.517155	0.06125	0.0529	0.00835	0.01261	0.6624	16	0.522327
	CD4 Teff	16.5	6.11	8.84	10.4	9.93	8.95	10	9.64			1.65	1.65	11.8	0.86	1.62	3.64	2.03	12.8	13.1	13.4		No	0.106462	10.05	6.255	3.791	2.216	1.711	16	0.172043
	CD4 Treg	0.62	0.71	2.42	0.69	0.66	0.73	0.083	0.067			0.15	0.053	0.32	0.21	0.24	0.34	0.032	0.15	0.21	0.28		No	0.030923	0.7475	0.1985	0.549	0.232	2.366	16	0.083286
	CD8 T	1.14	0.33	1.26	0.44	0.44	0.52	0.42	0.64			1.58	1.61	2.3	1.01	1.72	2.73	0.77	1.99	1.25	1.14		Yes	0.001108	0.6488	1.61	-0.9613	0.2424	3.966	16	0.004475
	NK	0.2	0.23	0.28	0.15	0.28	0.18	0.29	0.37			0.18	0.18	0.25	0.17	0.15	0.19	0.25	0.27	0.22	0.2		No	0.13636	0.2475	0.206	0.0415	0.02646	1.568	16	0.183631
	DC	1.56	0.97	0.6	0.61	0.65	0.74	1.11	1.2			1.07	1.34	1.15	0.98	0.99	0.85	1.1	0.79	0.68	0.53		No	0.897536	0.93	0.948	-0.018	0.1376	0.1308	16	0.7335
	cDC1	0.025	0.013	0.032	0.00942	0.014	0.011	0.03	0.052			0.09	0.043	0.026	0.047	0.073	0.09	0.054	0.056	0.095	0.066		Yes	0.000495	0.0233	0.064	-0.0407	0.009352	4.352	16	0.003996

## Sheet: Suppl. Fig. 4
	Figure S6A - BV2 microglia polarization														Figure S6A - IMG microglia polarization
	% positives														% positives
		BV2/Single Cells/Live/Arginase+ | Freq. of Parent	BV2/Single Cells/Live/CD80+ | Freq. of Parent	BV2/Single Cells/Live/CD86+ | Freq. of Parent	BV2/Single Cells/Live/CD206+ | Freq. of Parent	BV2/Single Cells/Live/IA_IE | Freq. of Parent	BV2/Single Cells/Live/iNOS+ | Freq. of Parent	BV2/Single Cells/Live/Ki67+ | Freq. of Parent	BV2/Single Cells/Live/PD-L1+ | Freq. of Parent							Lymphocytes/Single Cells/Live/Arginase+ | Freq. of Parent	Lymphocytes/Single Cells/Live/CD80+ | Freq. of Parent	Lymphocytes/Single Cells/Live/CD86+ | Freq. of Parent	Lymphocytes/Single Cells/Live/CD206+ | Freq. of Parent	Lymphocytes/Single Cells/Live/IA_IE+ | Freq. of Parent	Lymphocytes/Single Cells/Live/iNOS+ | Freq. of Parent	Lymphocytes/Single Cells/Live/Ki67+ | Freq. of Parent	Lymphocytes/Single Cells/Live/PD-L1+ | Freq. of Parent
		Arginase	CD80	CD86	CD206	IA/IE	iNOS	Ki67	PD-L1
															IMG_no_cytokine_untx_Tube_001_011.fcs	0.14 %	5.67 %	33.2 %	0.035 %	0.017 %	4.72 %	4.30 %	14.2 %
	Untx_no_cytokine_Tube_001_011.fcs	0.0668	0.0528	0.0258	0.922	0.0023	0.0361	0.0593	0.0082						IMG_no_cytokine_untx_Tube_002_012.fcs	0.51 %	6.68 %	38.0 %	0.18 %	0.013 %	2.73 %	3.04 %	15.6 %
	Untx_no_cytokine_Tube_002_012.fcs	0.0759	0.103	0.0238	0.862	0.0036	0.0356	0.134	0.0047						IMG_no_cytokine_untx_Tube_003_013.fcs	0.23 %	5.07 %	36.6 %	0.080 %	0.023 %	2.49 %	2.87 %	12.9 %
	Untx_no_cytokine_Tube_003_013.fcs	0.07	0.0958	0.0222	0.869	0.006	0.0338	0.12	0.0094						IMG_no_cytokine_untx_Tube_004_014.fcs	0.18 %	5.62 %	36.4 %	0.032 %	6.46E-3 %	4.28 %	2.51 %	13.7 %
	untx_Tube_001_014.fcs	0.477	0.0895	0.0215	0.909	0.0035	0.0181	0.0265	0.0488						IMG_IL4_IL13_TFGb_untx_Tube_001_015.fcs	41.1 %	18.5 %	42.0 %	18.2 %	0.24 %	1.89 %	3.37 %	63.0 %
	untx_Tube_002_015.fcs	0.469	0.129	0.0236	0.889	0.0046	0.025	0.0473	0.0605						IMG_IL4_IL13_TFGb_untx_Tube_002_016.fcs	39.2 %	21.6 %	46.7 %	19.0 %	0.16 %	0.86 %	3.16 %	65.8 %
	untx_Tube_003_016.fcs	0.418	0.148	0.0184	0.885	0.0045	0.0233	0.0689	0.0575						IMG_IL4_IL13_TFGb_untx_Tube_003_017.fcs	40.3 %	20.9 %	48.2 %	19.8 %	0.19 %	0.93 %	3.02 %	66.7 %
															IMG_IL4_IL13_TFGb_untx_Tube_004_018.fcs	41.0 %	19.2 %	41.8 %	18.6 %	0.16 %	1.89 %	3.53 %	61.8 %
	raw MFIs														raw MFIs
		BV2/Single Cells/Live | Mean (Comp-BB515-A)	BV2/Single Cells/Live | Mean (Comp-BB790-A)	BV2/Single Cells/Live | Mean (Comp-BUV396-A)	BV2/Single Cells/Live | Mean (Comp-BUV615-A)	BV2/Single Cells/Live | Mean (Comp-BV650-A)	BV2/Single Cells/Live | Mean (Comp-BV711-A)	BV2/Single Cells/Live | Mean (Comp-PE-A)	BV2/Single Cells/Live | Mean (Comp-PE-CF594-A)							iNOS	CD86	Ki67	CD80	PD-L1	Arginase	CD206	IA/IE
		iNOS	IA/IE	CD86	Ki67	CD80	PD-L1	Arginase	CD206							Lymphocytes/Single Cells/Live | Mean (Comp-BB515-A :: iNOS)	Lymphocytes/Single Cells/Live | Mean (Comp-BUV396-A :: CD86)	Lymphocytes/Single Cells/Live | Mean (Comp-BUV615-A :: Ki67)	Lymphocytes/Single Cells/Live | Mean (Comp-BV650-A :: CD80)	Lymphocytes/Single Cells/Live | Mean (Comp-BV711-A :: PD-L1)	Lymphocytes/Single Cells/Live | Mean (Comp-PE-A :: Arginase)	Lymphocytes/Single Cells/Live | Mean (Comp-PE-CF594-A :: CD206)	Lymphocytes/Single Cells/Live | Mean (Comp-PE-Cy5-A :: IA_IE)
															IMG_no_cytokine_untx_Tube_001_011.fcs	2726	11035	3819	2559	2411	838	2.84	130
	Untx_no_cytokine_Tube_001_011.fcs	2560	319	8341	2222	1947	3933	17353	30556						IMG_no_cytokine_untx_Tube_002_012.fcs	2157	11842	3662	2724	2567	916	-3.38	122
	Untx_no_cytokine_Tube_002_012.fcs	2542	386	8259	3652	2515	3874	17690	25924						IMG_no_cytokine_untx_Tube_003_013.fcs	2047	11578	3428	2533	2386	772	20.2	121
	Untx_no_cytokine_Tube_003_013.fcs	2505	448	8028	3254	2487	4266	16571	27536						IMG_no_cytokine_untx_Tube_004_014.fcs	2545	11652	3303	2539	2358	751	-25.3	127
	untx_Tube_001_014.fcs	1865	-390	8278	127	2243	5217	93698	37577						IMG_IL4_IL13_TFGb_untx_Tube_001_015.fcs	1854	12942	3853	4023	6748	16773	715	158
	untx_Tube_002_015.fcs	2010	-275	8348	859	2588	5487	91669	36032						IMG_IL4_IL13_TFGb_untx_Tube_002_016.fcs	1479	13693	3735	4365	6931	14465	708	132
	untx_Tube_003_016.fcs	2113	-159	7695	1504	2829	5629	83770	35182						IMG_IL4_IL13_TFGb_untx_Tube_003_017.fcs	1486	14120	3813	4279	6898	15078	803	144
															IMG_IL4_IL13_TFGb_untx_Tube_004_018.fcs	1927	12930	3894	4093	6635	15415	717	144
	Log2 fold change vs BV2 without cytokines
															MFI fold changes		log2 fold change vs no cytokine untreated IMG cells
	untx_Tube_001_014.fcs	-0.443189	#NUM!	0.0120172	-4.58244	-0.0464133	0.374471	2.44522	0.424148							iNOS	CD86	Ki67	CD80	PD-L1	Arginase	CD206	IA/IE
	untx_Tube_002_015.fcs	-0.33517	#NUM!	0.0241655	-1.82461	0.159995	0.447268	2.41363	0.363577						IMG_IL4_IL13_TFGb_untx_Tube_001_015.fcs	-0.353485	0.167075	0.116944	0.636016	1.47321	4.35569	#NUM!	0.337996
	untx_Tube_003_016.fcs	-0.263072	#NUM!	-0.0933437	-1.01653	0.288449	0.484129	2.28363	0.329136						IMG_IL4_IL13_TFGb_untx_Tube_002_016.fcs	-0.679504	0.248453	0.0720706	0.753726	1.51181	4.14212	#NUM!	0.0786098
															IMG_IL4_IL13_TFGb_untx_Tube_003_017.fcs	-0.672692	0.292754	0.101889	0.725018	1.50492	4.202	#NUM!	0.204141
															IMG_IL4_IL13_TFGb_untx_Tube_004_018.fcs	-0.297769	0.165736	0.132215	0.660903	1.44884	4.23389	#NUM!	0.204141
	Figure S6B - BV2 microglia STING agnist repolarization
	MFI fold changes vs cytokine polarized w/out STING
		BV2/Single Cells/Live | Mean (Comp-BB515-A)	BV2/Single Cells/Live | Mean (Comp-BB790-A)	BV2/Single Cells/Live | Mean (Comp-BUV396-A)	BV2/Single Cells/Live | Mean (Comp-BUV615-A)	BV2/Single Cells/Live | Mean (Comp-BV650-A)	BV2/Single Cells/Live | Mean (Comp-BV711-A)	BV2/Single Cells/Live | Mean (Comp-PE-A)	BV2/Single Cells/Live | Mean (Comp-PE-CF594-A)
		iNOS	IA/IE	CD86	Ki67	CD80	PD-L1	Arginase	CD206
	cGAMP_Tube_001_017.fcs	0.181762	#NUM!	1.42755	1.35696	1.4072	2.18022	0.159	0.00251742
	cGAMP_Tube_002_018.fcs	0.169604	#NUM!	1.36433	1.82757	1.53826	2.09973	-0.0626986	-0.311766
	cGAMP_Tube_003_019.fcs	0.148892	#NUM!	1.4419	0.124806	1.36943	2.19899	0.089998	-0.193268
	MLRR_Tube_001_020.fcs	0.1292	#NUM!	1.77873	0.802878	1.38876	2.70104	0.0566171	-0.42391
	MLRR_Tube_002_021.fcs	0.196975	#NUM!	1.73919	2.04787	1.37728	2.55434	-0.389287	-0.871495
	MLRR_Tube_003_022.fcs	0.422966	#NUM!	1.67091	2.63002	1.64798	2.58783	-0.420112	-1.10501
	8803_Tube_001_023.fcs	0.314973	#NUM!	2.02536	2.06873	1.80951	2.9386	0.00894027	-0.622063
	8803_Tube_002_024.fcs	0.508271	#NUM!	2.01698	1.15868	1.50659	2.86569	-0.0371944	-0.660094
	8803_Tube_003_025.fcs	0.441181	#NUM!	1.95238	1.78079	1.6146	2.76614	-0.279556	-1.06018

[truncated: 1 more sheets: Suppl. Fig. 5]
